# Supplementary material for: Pigment Diversity in Leaves of Caladium × hortulanum Birdsey and Transcriptomic and Metabolic Comparisons between Red and White Leaves
Source: Int J Mol Sci. 2024 Jan 3;25(1):605. doi: 10.3390/ijms25010605 (PMC10779550; doi:10.3390/ijms25010605)
Supplement: Supplementary file 1 [file ijms-25-00605-s001.zip › Supplementary Files R2/Tables S1-S13.xlsx]

## Sheet: Table S1
Table S1. Mean values of chlorophyll and anthocyanin content in the leaves of 137 caladium accessions
ID	Accession number	Origin	Color groups	Chlorophyll a content (μg/mL)	Chlorophyll b content (μg/mL)	Total chlorophyll content (μg/mL)	Total anthocyanin content (U/g)
C01	Caladium humboldtii ‘Mini White’	Thailand	palegreen	NA	NA	NA	0.00366667
C02	TA001	Thailand	green	0.275615	0.116401	0.392016	0.1375
C03	TA002	Thailand	palegreen	0.0369645	0.0272653	0.0642299	0.260417
C04	TA003	Thailand	lightpink	0.135192	0.0532467	0.188439	0.301
C05	TA004	Thailand	red	0.0302567	0.0254107	0.0556673	0.847917
C06	TA005	Thailand	red	0.191862	0.0861573	0.278019	2.53475
C07	TA006	Thailand	lightpink	0.106948	0.061832	0.16878	0.95775
C08	TA007	Thailand	red	0.06642	0.05734	0.12376	1.26208
C09	TA008	Thailand	lightpink	0.0751609	0.0443533	0.119514	0.296583
C10	CH001	China	red	0.121367	0.07252	0.193887	0.818417
C11	TA009	Thailand	red	0.116172	0.053852	0.170024	0.2165
C12	TA010	Thailand	red	0.147089	0.083116	0.230205	1.31117
C13	TA011	Thailand	green	0.16178	0.077528	0.239308	0.60725
C14	Caladium bicolour‘Freida Hemple’	U.S.A	red	0.459413	0.225417	0.68483	0.531583
C15	TA012	Thailand	green	NA	NA	NA	0.0345833
C16	TA013	Thailand	red	0.161435	0.0819387	0.243374	0.786667
C17	AM001	U.S.A	palegreen	0.0411608	0.037144	0.0783048	0.121667
C18	TA014	Thailand	red	0.0912948	0.039472	0.130767	1.49683
C19	TA015	Thailand	red	0.042318	0.033036	0.075354	0.829167
C20	CH002	China	red	0.0790563	0.0595227	0.138579	0.6255
C21	CH003	China	lightpink	0.12192	0.0600067	0.181927	0.18675
C22	CH004	China	green	0.350743	0.164841	0.515585	0.061
C23	TA016	Thailand	red	0.0890757	0.0325653	0.121641	1.19258
C24	TA017	Thailand	palegreen	0.0653096	0.070916	0.136226	0.02225
C25	TA018	Thailand	red	0.0336247	0.0318307	0.0654553	1.34175
C26	TA019	Thailand	green	0.309303	0.163719	0.473021	0.00866667
C27	TA020	Thailand	red	0.313564	0.218469	0.532033	1.67933
C28	TA021	Thailand	red	0.4121	0.245937	0.658037	1.3785
C29	TA022	Thailand	red	0.181379	0.0829307	0.26431	2.867
C30	TA023	Thailand	palegreen	0.0320493	0.0492813	0.0813307	0.0306667
C31	Caladium bicolour ‘Green Shadow’	China	green	0.00528267	0.293191	0.298473	0.0315833
C32	Caladium bicolour ‘Strawberry Star’	Thailand	palegreen	0.147749	0.100231	0.24798	0.0231667
C33	TA024	Thailand	red	0.0613445	0.0363453	0.0976899	0.479667
C34	TA025	Thailand	lightpink	NA	NA	NA	0.171083
C35	Caladium bicolour ‘Hip Hop Juice’	Thailand	red	0.879	0.879	0.879	1.25675
C36	TA026	Thailand	red	0.329696	0.197464	0.52716	2.21167
C37	TA027	Thailand	red	0.253102	0.138384	0.391486	0.510583
C38	Caladium bicolour ‘Miss Muffet’	U.S.A	lightpink	0.0789983	0.0716107	0.150609	0.503917
C39	CH005	China	red	0.437431	0.214555	0.651986	0.255083
C40	Caladium bicolour ‘Kathleen’	U.S.A	lightpink	0.29787	0.140373	0.438243	0.084
C41	Caladium bicolour ‘Rose Bud’	U.S.A	palegreen	0.168953	0.075508	0.244461	0.0708333
C42	G001	China	green	0.495299	0.225251	0.72055	0.128083
C43	G002	China	red	0.121022	0.050408	0.17143	0.263833
C44	AM002	U.S.A	palegreen	NA	NA	NA	0.102917
C45	G003	China	lightpink	0.879	0.879	0.879	0.160083
C46	Caladium bicolour ‘Freida Hemple’	U.S.A	red	0.0763444	0.072028	0.148372	0.553
C47	G004	China	red	0.0724199	0.0430107	0.115431	0.56775
C48	G005	China	palegreen	0.0965767	0.0466387	0.143215	0.148
C49	CH006	China	palegreen	0.133271	0.058984	0.192255	0.0825833
C50	TA028	Thailand	lightpink	0.0426471	0.0387307	0.0813777	0.107
C51	CH007	China	palegreen	0.375872	0.169136	0.545008	0.0594167
C52	AM003	U.S.A	green	0.450639	0.229229	0.679869	0.0916667
C53	Caladium bicolour ‘Rosemarry’	U.S.A	red	0.125815	0.101699	0.227514	0.661667
C54	CH008	China	red	0.0176683	0.0355587	0.0532269	0.929417
C55	CH009	China	lightpink	0.0358655	0.0325467	0.0684121	0.482083
C56	CH010	China	red	0.0518781	0.0507893	0.102667	0.685583
C57	Caladium bicolour ‘W.B. Haldeman’	U.S.A	green	0.497341	0.259833	0.757175	0.106917
C58	Caladium bicolour ‘Raspberry Moon’	U.S.A	lightpink	0.108066	0.081556	0.189622	0.142667
C59	Caladium bicolour ‘Pink Beauty’	U.S.A	green	0.130966	0.29942	0.430386	0.10575
C60	AM004	U.S.A	red	0.102208	0.0504467	0.152655	0.283167
C61	Caladium bicolour ‘Desert Sunset’	U.S.A	green	0.586306	0.354548	0.940854	0.1005
C62	AM005	U.S.A	palegreen	0.255384	0.120993	0.376377	0.117667
C63	AM006	U.S.A	palegreen	0.194977	0.12346	0.318437	0.102083
C64	Caladium ‘Red Flash’	U.S.A	red	0.0459505	0.0268013	0.0727519	0.174167
C65	Caladium ‘Pink Cloud’	U.S.A	lightpink	0.276574	0.135761	0.412335	0.055
C66	AM007	U.S.A	lightpink	0.193636	0.111545	0.305181	0.145167
C67	AM008	U.S.A	palegreen	0.0982071	0.0350347	0.133242	0.0406667
C68	Caladium ‘Moonlight’	U.S.A	palegreen	NA	NA	NA	0.0269167
C69	AM009	U.S.A	palegreen	0.879	0.879	0.879	0.0269167
C70	AM010	U.S.A	palegreen	0.508133	0.240887	0.74902	0.017
C71	Caladium bicolour ‘Pink Beauty’	China	red	0.11827	0.0838827	0.202153	0.1825
C72	Caladium bicolour ‘Red Heart’	China	red	0.0473257	0.0270933	0.0744191	0.616333
C73	G006	China	red	0.0625268	0.047896	0.110423	0.448667
C74	G007	China	lightpink	0.0203209	0.0190173	0.0393383	0.605417
C75	G008	China	green	0.384266	0.194619	0.578885	0.043
C76	CH011	China	palegreen	0.022788	0.020512	0.0433	0.06875
C77	G009	China	lightpink	0.0142992	0.026276	0.0405752	0.633
C78	Caladium humboldtii ‘Mini White Round’	Thailand	palegreen	NA	NA	NA	0.0259167
C79	CH012	China	red	NA	NA	NA	0.219333
C80	TA029	Thailand	palegreen	0.0217844	0.023932	0.0457164	0.0138333
C81	CH013	China	lightpink	0.356593	0.186311	0.542904	NA
C82	TA030	Thailand	red	0.178531	0.102143	0.280673	1.99533
C83	AM011	U.S.A	green	0.463886	0.217209	0.681095	0.0361667
C84	TA031	Thailand	red	0.119635	0.0688093	0.188444	1.38275
C85	Caladium bicolour ‘W.B. Haldeman’	U.S.A	lightpink	0.484224	0.231847	0.716071	0.06125
C86	AM012	U.S.A	lightpink	0.155606	0.0883373	0.243943	0.215917
C87	Caladium 'White Queen'	U.S.A	palegreen	0.173444	0.0761813	0.249625	0.06025
C88	Caladium bicolour ‘Candidum’	U.S.A	palegreen	0.532377	0.32298	0.855357	0.02425
C89	Caladium bicolour	China	green	NA	NA	NA	0.0378333
C90	AM013	China	lightpink	0.160861	0.0873813	0.248242	0.200667
C91	AM014	U.S.A	palegreen	0.305624	0.150087	0.455711	0.0699167
C92	TA032	Thailand	palegreen	NA	NA	NA	0.0179167
C93	Caladium bicolour ‘Gingerland’	U.S.A	palegreen	0.230932	0.123708	0.35464	0.09225
C94	AM015	U.S.A	lightpink	NA	NA	NA	0.0465
C95	Caladium bicolour ‘Thail Beauty’	Thailand	lightpink	0.204556	0.099912	0.304468	0.16175
C96	TA033	Thailand	palegreen	0.0732513	0.0367777	0.110029	0.34
C97	Caladium bicolour ‘Peace Angel’	China	palegreen	0.0835827	0.0779587	0.161541	0.0706667
C98	TA034	Thailand	red	0.0602705	0.0572853	0.117556	2.28058
C99	Caladium praetermissum‘Hilo Beauty’	U.S.A	green	0.590627	0.469243	1.05987	0.0415833
C100	AM016	U.S.A	lightpink	0.192192	0.131636	0.323828	0.171917
C101	Caladium bicolour ‘Autumn Charm’	China	green	0.291493	0.123416	0.414909	1.11942
C102	TA035	Thailand	red	0.0196121	0.0264933	0.0461055	1.4005
C103	TA036	Thailand	red	0.214337	0.117392	0.331729	2.12892
C104	TA037	Thailand	red	0.0749127	0.0232427	0.0981553	1.89358
C105	TA038	Thailand	red	0.0243333	0.0128733	0.0372067	0.94325
C106	TA039	Thailand	lightpink	0.24075	0.138153	0.378903	0.153417
C107	TA040	Thailand	palegreen	0.263058	0.109201	0.372259	0.311833
C108	Caladium bicolour ‘Pink Strawberry’	Thailand	lightpink	0.134777	0.138621	0.273398	0.164333
C109	CH014	China	red	0.0840051	0.0760667	0.160072	0.320667
C110	TA041	Thailand	red	0.0851653	0.0672853	0.152451	0.253083
C111	Caladium bicolour ‘Kathleen’	U.S.A	red	0.160406	0.0800987	0.240505	0.231833
C112	TA042	Thailand	red	0.108053	0.0841253	0.192178	1.38142
C113	TA043	Thailand	lightpink	0.0257771	0.0164427	0.0422197	0.0820833
C114	AM017	U.S.A	lightpink	0.429665	0.199875	0.62954	1.34692
C115	Titan	China	lightpink	0.125505	0.067964	0.193469	0.170583
C116	Freda	China	red	0.163748	0.09452	0.258268	0.206417
C117	AM019	U.S.A	lightpink	0.160112	0.0921667	0.252279	0.291917
C118	AM020	U.S.A	palegreen	0.224242	0.107075	0.331317	0.317417
C119	AM021	U.S.A	red	0.0470519	0.0405067	0.0875585	0.465
C120	Caladium bicolour ‘Red Frill’	U.S.A	red	0.107692	0.069256	0.176948	0.57925
C121	AM022	U.S.A	palegreen	0.264584	0.100217	0.364801	0.07075
C122	G010	China	red	0.244095	0.161163	0.405258	0.425333
C123	Caladium bicolour ‘Gingerland Round’	U.S.A	palegreen	0.11929	0.0599587	0.179249	0.0508333
C124	Caladium bicolour ‘Green Candium’	U.S.A	green	0.326727	0.149833	0.47656	0.0653333
C125	TA044	Thailand	red	0.277116	0.171327	0.448443	0.897
C126	G011	China	red	0.0325463	0.0280587	0.0606049	0.7905
C127	G012	China	palegreen	0.0293724	0.026504	0.0558764	0.0204167
C128	G013	China	palegreen	NA	NA	NA	0.20625
C129	G014	China	red	0.0265741	0.0135893	0.0401635	1.25733
C130	G015	China	red	0.0398116	0.042112	0.0819236	0.6615
C131	AM023	U.S.A	green	0.576293	0.321976	0.898269	0.1325
C132	Caladium lindenii	U.S.A	green	0.94688	0.74812	1.695	0.0565
C133	Caladium bicolour ‘Sweet Heart’	U.S.A	red	0.0835567	0.0726987	0.156255	0.467
C134	AM024	U.S.A	palegreen	0.547608	0.270527	0.818135	0.0883333
C135	AM025	U.S.A	red	0.312166	0.131539	0.443705	0.158083
C136	AM026	U.S.A	green	0.328503	0.130764	0.459267	0.0704167
C137	AM027	U.S.A	palegreen	0.281097	0.132348	0.413445	0.0183333

## Sheet: Table S2
Table S2. Variance statistics of chlorophyll a, chlorophyll b, total chlorophyll and total anthocyanin content in the leaves of 137 caladium accessions
Pigment	Min	Max	Mean	Standard deviation	Coefficient of variation
Chlorophyll a content (μg/mL)	0.00528267	0.94688	0.206919	0.194411	0.939552
Chlorophyll b content (μg/mL)	0.0128733	0.879	0.129865	0.153879	1.18491
Total chlorophyll content (μg/mL)	0.0372067	1.695	0.31602	0.271404	0.858818
Total anthocyanin content (U/g)	0.00366667	2.867	0.44703	0.558337	1.24899

## Sheet: Table S3
Table S3. Comparison analysis of chlorophyll and anthocyanin content in the caladiumleaves of different color groups
Pigment	Color groups	Min	Max	Mean	Standard deviation	Coefficient of variation
Chlorophyll a content (μg/mL)	Palegreen	0.0217844	0.879	0.214022	0.198163	0.9259
	Green	0.00528267	0.94688	0.398442	0.211427	0.530634
	Lightpink	0.0142992	0.879	0.194504	0.204683	1.05233
	Red	0.0176683	0.879	0.147208	0.149594	1.01621
Chlorophyll b content (μg/mL)	Palegreen	0.020512	0.879	0.126636	0.16269	1.28471
	Green	0.077528	0.74812	0.252175	0.157997	0.626539
	Lightpink	0.0164427	0.879	0.124404	0.184072	1.47963
	Red	0.0128733	0.879	0.09482	0.123996	1.3077
Total chlorophyll content (μg/mL)	Palegreen	0.0433	0.879	0.310348	0.249216	0.803021
	Green	0.239308	1.695	0.650616	0.343663	0.528211
	Lightpink	0.0393383	0.879	0.285101	0.232777	0.816472
	Red	0.0372067	0.879	0.225444	0.188691	0.836978
Total anthocyanin content (U/g)	Palegreen	0.00366667	0.34	0.0917966	0.0910644	0.992024
	Green	0.00866667	1.11942	0.150812	0.260128	1.72485
	Lightpink	0.0465	1.34692	0.292546	0.304243	1.03998
	Red	0.158083	2.867	0.928486	0.671962	0.723718

## Sheet: Table S4
Table S4. SSR markers with significant association with chlorophyll and anthocyanin in MLM analysis
Traits	Loci	F value	P value	R2
Chlorophyll b content	CAL15	4.77251	0.00351552	0.114354
Total anthocyanin content	CAL162	5.73624	0.00407777	0.0848411
Total chlorophyll content	CAL15	4.5692	0.00454382	0.109488
Total anthocyanin content	CAL188	4.58603	0.0118573	0.0678291
Chlorophyll b content	CAL69	4.46737	0.0133992	0.0713618
Total chlorophyll content	CAL21	4.38166	0.0145145	0.0699961
Total anthocyanin content	CAL21	3.51624	0.0170458	0.0780096
Chlorophyll b content	CAL21	4.05102	0.019778	0.0647111
Chlorophyll b content	CAL176	3.89639	0.0228698	0.062241
Chlorophyll b content	CAL75	3.18587	0.0262757	0.0763368
Chlorophyll a content	CAL88	3.18298	0.0263723	0.0762173
Total chlorophyll content	CAL88	3.16889	0.026849	0.0759335
Chlorophyll a content	CAL15	3.15604	0.0272907	0.0755722
Chlorophyll b content	CAL143	3.10976	0.0289437	0.074513
Chlorophyll b content	CAL188	3.52658	0.0324138	0.0563336
Total anthocyanin content	CAL135	2.85444	0.0396944	0.0633274
Chlorophyll b content	CAL162	3.29887	0.0402181	0.0526963
Total anthocyanin content	CAL176	2.79564	0.0427838	0.0620227
Total anthocyanin content	CAL181	2.77931	0.043683	0.0616604
Chlorophyll a content	CAL21	3.20556	0.043945	0.051172
Total anthocyanin content	CAL180	2.71889	0.0471766	0.0603201

## Sheet: Table S5
Table S5. Statistics of clean data of six RNA-seq samples.
Sample	Raw Reads	Clean Reads	Clean Base(G)	Error Rate(%)	Q20(%)	Q30(%)	GC Content(%)
HB1	88310854	79413012	11.91	0.03	97.85	93.1	50.45
HB2	91224748	83185444	12.48	0.03	97.9	93.21	50.64
HB3	94680008	87486706	13.12	0.03	97.89	93.22	50.37
HH1	95531278	87232892	13.08	0.03	97.92	93.31	49.45
HH2	79790942	74074708	11.11	0.03	98.06	93.72	49.28
HH3	81978374	76229698	11.43	0.03	97.99	93.51	49.08
Note: HH stands for ‘Lieyanxiongxin’, a red-leaf variety. HB stands for white-leaf mutant of ‘Lieyanxiongxin’.

## Sheet: Table S6
Table S6. Frequency distribution of splicing length
Distribution	Transcript	Unigene
200~300	58676	10012
300~400	43125	18906
400~500	26852	18060
500~600	18571	14528
600~700	14399	11259
700~800	11821	8948
800~900	10448	7534
900~1000	9219	6589
1000~1100	8370	5862
1100~1200	7729	5350
1200~1300	7306	5033
1300~1400	6589	4540
1400~1500	6023	4192
1500~1600	5446	3767
1600~1700	5095	3589
1700~1800	4924	3355
1800~1900	4475	3110
1900~2000	4200	2970
>=2000	50298	39264

## Sheet: Table S7
Table S7. Statistics of gene annotation in seven databases
Database	Number of Genes	Percentage (%)
KEGG	67138	37.96
Nr	92388	52.24
SwissProt	58515	33.08
TrEMBL	92695	52.41
KOG	53732	30.38
GO	75370	42.61
Pfam	54796	30.98
Annotated in at least one Database	94815	53.61
Total Unigenes	176869	100

## Sheet: Table S8
Table S8. DEGs involved in the pathways related to anthocyanin biosynthesis
Gene family	ID	HH1	HH2	HH3	HB1	HB2	HB3	HH_vs_HB_log2FoldChange	HH_vs_HB_pvalue	HH_vs_HB_padj	HH_vs_HB_regulated	KEGG	KEGG pathway
F3H	Cluster-39838.23	3.31	2.95	3.14	0.65	0.86	0.74	-1.87802	4.33187e-24	8.26764e-23	downregulated	K00475 naringenin 3-dioxygenase [EC:1.14.11.9] | (RefSeq) naringenin,2-oxoglutarate 3-dioxygenase (A)	ko00941: Flavonoid biosynthesis; ko01100: Metabolic pathways; ko01110: Biosynthesis of secondary metabolites
F3H	Cluster-86892.0	106.79	112.04	103.93	12.25	11.14	10.23	-3.11783	1.14121e-154	4.75826e-152	downregulated	K00475 naringenin 3-dioxygenase [EC:1.14.11.9] | (RefSeq) naringenin,2-oxoglutarate 3-dioxygenase-like (A)	ko00941: Flavonoid biosynthesis; ko01100: Metabolic pathways; ko01110: Biosynthesis of secondary metabolites
F3H	Cluster-86892.1	13.84	13.18	13.48	0	1.87	0.45	-3.95442	0.000893233	0.0026853	downregulated	K00475 naringenin 3-dioxygenase [EC:1.14.11.9] | (RefSeq) naringenin,2-oxoglutarate 3-dioxygenase-like (A)	ko00941: Flavonoid biosynthesis; ko01100: Metabolic pathways; ko01110: Biosynthesis of secondary metabolites
F3H	Cluster-86892.2	88.16	81.75	75.2	10.21	8.4	8.04	-2.99397	3.22122e-96	5.22996e-94	downregulated	K00475 naringenin 3-dioxygenase [EC:1.14.11.9] | (RefSeq) flavanone 3-dioxygenase F3H1-like (A)	ko00941: Flavonoid biosynthesis; ko01100: Metabolic pathways; ko01110: Biosynthesis of secondary metabolites
F3H	Cluster-86892.3	6.03	6.21	5.77	0.88	0.77	0.77	-2.69884	1.34722e-48	6.81484e-47	downregulated	K00475 naringenin 3-dioxygenase [EC:1.14.11.9] | (RefSeq) naringenin,2-oxoglutarate 3-dioxygenase-like (A)	ko00941: Flavonoid biosynthesis; ko01100: Metabolic pathways; ko01110: Biosynthesis of secondary metabolites
F3H	Cluster-86892.4	313.04	263.62	264.23	28.58	29.27	30.59	-3.19589	0	0	downregulated	K00475 naringenin 3-dioxygenase [EC:1.14.11.9] | (RefSeq) flavanone 3-dioxygenase F3H1-like (A)	ko00941: Flavonoid biosynthesis; ko01100: Metabolic pathways; ko01110: Biosynthesis of secondary metabolites
F3H	Cluster-86892.5	145.12	138.56	156.41	20.36	11.51	13.5	-3.09316	2.84311e-280	3.85263e-277	downregulated	K00475 naringenin 3-dioxygenase [EC:1.14.11.9] | (RefSeq) flavanone 3-dioxygenase F3H1-like (A)	ko00941: Flavonoid biosynthesis; ko01100: Metabolic pathways; ko01110: Biosynthesis of secondary metabolites
F3H	Cluster-86892.6	19.77	21.83	22.49	1.11	1.11	1.29	-3.99362	3.15772e-68	2.82368e-66	downregulated	K00475 naringenin 3-dioxygenase [EC:1.14.11.9] | (RefSeq) naringenin,2-oxoglutarate 3-dioxygenase-like (A)	ko00941: Flavonoid biosynthesis; ko01100: Metabolic pathways; ko01110: Biosynthesis of secondary metabolites
CHS	Cluster-24173.0	155.22	195.17	185.4	18.82	15.7	23.57	-2.94806	1.09529e-28	2.58381e-27	downregulated	K00660 chalcone synthase [EC:2.3.1.74] | (RefSeq) chalcone synthase 3-like (A)	ko00941: Flavonoid biosynthesis; ko00960: Tropane, piperidine and pyridine alkaloid biosynthesis; ko01100: Metabolic pathways; ko01110: Biosynthesis of secondary metabolites; ko04712: Circadian rhythm - plant
CHS	Cluster-48736.0	3.02	2.81	3.61	1.04	1.73	1.07	-1.10329	0.000100958	0.000367586	downregulated	K00660 chalcone synthase [EC:2.3.1.74] | (RefSeq) chalcone synthase 17-like (A)	ko00941: Flavonoid biosynthesis; ko00960: Tropane, piperidine and pyridine alkaloid biosynthesis; ko01100: Metabolic pathways; ko01110: Biosynthesis of secondary metabolites; ko04712: Circadian rhythm - plant
CHS	Cluster-86566.1	3.33	4.02	4.75	2.43	1.37	1.38	-1.0351	0.00020632	0.000709072	downregulated	K00660 chalcone synthase [EC:2.3.1.74] | (RefSeq) chalcone synthase 1-like (A)	ko00941: Flavonoid biosynthesis; ko00960: Tropane, piperidine and pyridine alkaloid biosynthesis; ko01100: Metabolic pathways; ko01110: Biosynthesis of secondary metabolites; ko04712: Circadian rhythm - plant
CHS	Cluster-86566.3	166.99	168.69	147.63	23.82	29.05	28.08	-2.37916	1.55938e-173	8.2e-171	downregulated	K00660 chalcone synthase [EC:2.3.1.74] | (RefSeq) chalcone synthase 1 (A)	ko00941: Flavonoid biosynthesis; ko00960: Tropane, piperidine and pyridine alkaloid biosynthesis; ko01100: Metabolic pathways; ko01110: Biosynthesis of secondary metabolites; ko04712: Circadian rhythm - plant
CHI	Cluster-68142.0	3.95	4.81	5.04	1.46	1.29	2.23	-1.28064	1.27433e-06	6.28726e-06	downregulated	CHI chalcone isomerase [EC:5.5.1.6] | (RefSeq) chalcone--flavonone isomerase-like (A)	ko00941: Flavonoid biosynthesis; ko01100: Metabolic pathways; ko01110: Biosynthesis of secondary metabolites
CHI	Cluster-68142.2	1.6	2.25	1.39	0.72	1.07	0.26	-1.17726	0.0235066	0.0482119	downregulated	CHI chalcone isomerase [EC:5.5.1.6] | (RefSeq) chalcone--flavonone isomerase (A)	ko00941: Flavonoid biosynthesis; ko01100: Metabolic pathways; ko01110: Biosynthesis of secondary metabolites
CHI	Cluster-68142.4	6.33	5.17	4.76	1.07	1.1	1.67	-1.91213	1.93242e-12	1.75744e-11	downregulated	CHI chalcone isomerase [EC:5.5.1.6] | (RefSeq) chalcone--flavonone isomerase-like (A)	ko00941: Flavonoid biosynthesis; ko01100: Metabolic pathways; ko01110: Biosynthesis of secondary metabolites
CHI	Cluster-87321.3	0.51	0.65	0.15	0	0	0	-7.44355	3.45753e-07	1.84207e-06	downregulated	CHI chalcone isomerase [EC:5.5.1.6] | (RefSeq) probable chalcone--flavonone isomerase 3 (A)	ko00941: Flavonoid biosynthesis; ko01100: Metabolic pathways; ko01110: Biosynthesis of secondary metabolites
CHI	Cluster-87321.7	2.29	3.21	2.29	0.75	0.71	0.76	-1.65019	5.21484e-07	2.71027e-06	downregulated	CHI chalcone isomerase [EC:5.5.1.6] | (RefSeq) probable chalcone--flavonone isomerase 3 (A)	ko00941: Flavonoid biosynthesis; ko01100: Metabolic pathways; ko01110: Biosynthesis of secondary metabolites
CHI	Cluster-87321.8	9.62	7.31	9.66	2.91	2.99	2.75	-1.42185	2.66154e-14	2.81047e-13	downregulated	CHI chalcone isomerase [EC:5.5.1.6] | (RefSeq) probable chalcone--flavonone isomerase 3 (A)	ko00941: Flavonoid biosynthesis; ko01100: Metabolic pathways; ko01110: Biosynthesis of secondary metabolites
ANS	Cluster-75878.1	23.08	23.45	22.07	2.81	2.87	2.59	-2.85891	0	0	downregulated	K05277 anthocyanidin synthase [EC:1.14.20.4] | (RefSeq) leucoanthocyanidin dioxygenase-like (A)	ko00941: Flavonoid biosynthesis; ko01100: Metabolic pathways; ko01110: Biosynthesis of secondary metabolites
FLS	Cluster-68129.0	0.91	0.82	0.9	2.91	2.77	3.03	1.91618	9.76914e-19	1.39262e-17	upregulated	K05278 flavonol synthase [EC:1.14.20.6] | (RefSeq) flavonol synthase/flavanone 3-hydroxylase (A)	ko00941: Flavonoid biosynthesis; ko01100: Metabolic pathways; ko01110: Biosynthesis of secondary metabolites
F3'H	Cluster-24600.0	4.84	4.28	4.58	0.83	1.1	0.73	-2.16695	3.44635e-29	8.30519e-28	downregulated	K05280 flavonoid 3'-monooxygenase [EC:1.14.14.82] | (RefSeq) flavonoid 3'-monooxygenase (A)	ko00941: Flavonoid biosynthesis; ko00944: Flavone and flavonol biosynthesis; ko01100: Metabolic pathways; ko01110: Biosynthesis of secondary metabolites
ANR	Cluster-47682.0	5.88	5.83	6.84	10.44	11.14	11.93	1.07007	6.91589e-19	9.9271e-18	upregulated	K08695 anthocyanidin reductase [EC:1.3.1.77] | (RefSeq) anthocyanidin reductase (A)	ko00941: Flavonoid biosynthesis; ko01100: Metabolic pathways; ko01110: Biosynthesis of secondary metabolites
ANR	Cluster-68464.6	1.23	0.64	0.77	2.44	2.01	2.2	1.53962	1.71875e-05	7.16628e-05	upregulated	K08695 anthocyanidin reductase [EC:1.3.1.77] | (RefSeq) anthocyanidin reductase ((2S)-flavan-3-ol-forming)-like (A)	ko00941: Flavonoid biosynthesis; ko01100: Metabolic pathways; ko01110: Biosynthesis of secondary metabolites
LAR	Cluster-40169.0	1.19	1.28	1.07	2.41	2.93	2.75	1.39356	2.0484e-09	1.39714e-08	upregulated	K13081 leucoanthocyanidin reductase [EC:1.17.1.3] | (RefSeq) leucoanthocyanidin reductase isoform X1 (A)	ko00941: Flavonoid biosynthesis; ko01110: Biosynthesis of secondary metabolites
DFR	Cluster-40420.0	35.88	40.07	38.57	7.01	8.14	6.17	-2.22271	1.68963e-44	7.35834e-43	downregulated	K13082 bifunctional dihydroflavonol 4-reductase/flavanone 4-reductase [EC:1.1.1.219 1.1.1.234] | (RefSeq) dihydroflavonol-4-reductase-like (A)	ko00941: Flavonoid biosynthesis; ko01100: Metabolic pathways; ko01110: Biosynthesis of secondary metabolites
DFR	Cluster-68464.4	26.46	28.53	29.27	0	0	0	-11.795	1.83757e-23	3.39404e-22	downregulated	K13082 bifunctional dihydroflavonol 4-reductase/flavanone 4-reductase [EC:1.1.1.219 1.1.1.234] | (RefSeq) dihydroflavonol 4-reductase (A)	ko00941: Flavonoid biosynthesis; ko01100: Metabolic pathways; ko01110: Biosynthesis of secondary metabolites
DFR	Cluster-85663.0	8.19	7.61	7.43	0.42	0.41	0.44	-3.94715	3.0263e-72	3.02475e-70	downregulated	K13082 bifunctional dihydroflavonol 4-reductase/flavanone 4-reductase [EC:1.1.1.219 1.1.1.234] | (RefSeq) dihydroflavonol 4-reductase (A)	ko00941: Flavonoid biosynthesis; ko01100: Metabolic pathways; ko01110: Biosynthesis of secondary metabolites
DFR	Cluster-87074.0	50.31	50.18	48.89	5.34	5.83	6.26	-2.91241	0	0	downregulated	K13082 bifunctional dihydroflavonol 4-reductase/flavanone 4-reductase [EC:1.1.1.219 1.1.1.234] | (RefSeq) bifunctional dihydroflavonol 4-reductase/flavanone 4-reductase (A)	ko00941: Flavonoid biosynthesis; ko01100: Metabolic pathways; ko01110: Biosynthesis of secondary metabolites
UFGT	Cluster-32190.0	51.42	48.27	42.55	1.07	1.02	1.05	-5.30089	0	0	downregulated	K12930 anthocyanidin 3-O-glucosyltransferase [EC:2.4.1.115] | (RefSeq) anthocyanidin 3-O-glucosyltransferase 7-like (A)	ko00942: Anthocyanin biosynthesis; ko01100: Metabolic pathways; ko01110: Biosynthesis of secondary metabolites
UFGT	Cluster-42401.0	9.21	9.85	9.11	1.25	1.09	1.35	-2.72947	8.16097e-51	4.44744e-49	downregulated	K12930 anthocyanidin 3-O-glucosyltransferase [EC:2.4.1.115] | (RefSeq) anthocyanidin 3-O-glucosyltransferase 7-like (A)	ko00942: Anthocyanin biosynthesis; ko01100: Metabolic pathways; ko01110: Biosynthesis of secondary metabolites
PAL	Cluster-65039.0	0.49	0.33	0.65	0.15	0.25	0.21	-1.08218	0.0198838	0.04184	downregulated	K10775 phenylalanine ammonia-lyase [EC:4.3.1.24] | (RefSeq) phenylalanine ammonia-lyase-like (A)	ko00360: Phenylalanine metabolism; ko00940: Phenylpropanoid biosynthesis; ko01100: Metabolic pathways; ko01110: Biosynthesis of secondary metabolites
PAL	Cluster-65039.1	1.33	1.42	1.45	0.44	0.75	0.36	-1.26234	0.000209464	0.000718863	downregulated	K10775 phenylalanine ammonia-lyase [EC:4.3.1.24] | (RefSeq) phenylalanine ammonia-lyase-like (A)	ko00360: Phenylalanine metabolism; ko00940: Phenylpropanoid biosynthesis; ko01100: Metabolic pathways; ko01110: Biosynthesis of secondary metabolites
PAL	Cluster-65039.3	0.37	0.77	0.65	0.07	0.35	0.14	-1.53585	0.0142189	0.0312992	downregulated	K10775 phenylalanine ammonia-lyase [EC:4.3.1.24] | (RefSeq) phenylalanine ammonia-lyase-like (A)	ko00360: Phenylalanine metabolism; ko00940: Phenylpropanoid biosynthesis; ko01100: Metabolic pathways; ko01110: Biosynthesis of secondary metabolites
PAL	Cluster-65039.4	6.36	6.05	5.73	2.22	2.58	2.41	-1.13475	6.18831e-25	1.22694e-23	downregulated	K10775 phenylalanine ammonia-lyase [EC:4.3.1.24] | (RefSeq) phenylalanine ammonia-lyase-like (A)	ko00360: Phenylalanine metabolism; ko00940: Phenylpropanoid biosynthesis; ko01100: Metabolic pathways; ko01110: Biosynthesis of secondary metabolites
Note: HH stands for ‘Lieyanxiongxin’, a red-leaf variety. HB stands for white-leaf mutant of ‘Lieyanxiongxin’.

## Sheet: Table S9
Table S9. Identification of transcription factors in the transcriptome
ID	Family	Classification
Cluster-10100.0	AP2/ERF-ERF	AP2/ERF->AP2/ERF-ERF
Cluster-10502.0	C2C2-GATA	C2C2->C2C2-GATA
Cluster-1094.10	MYB	MYB->MYB
Cluster-1094.12	MYB	MYB->MYB
Cluster-1094.2	MYB	MYB->MYB
Cluster-1094.3	MYB	MYB->MYB
Cluster-1094.4	MYB	MYB->MYB
Cluster-1094.5	MYB	MYB->MYB
Cluster-1094.7	MYB	MYB->MYB
Cluster-1094.8	MYB	MYB->MYB
Cluster-10969.0	MYB	MYB->MYB
Cluster-10981.1	AP2/ERF-ERF	AP2/ERF->AP2/ERF-ERF
Cluster-10981.2	AP2/ERF-ERF	AP2/ERF->AP2/ERF-ERF
Cluster-10981.3	AP2/ERF-ERF	AP2/ERF->AP2/ERF-ERF
Cluster-10981.4	AP2/ERF-ERF	AP2/ERF->AP2/ERF-ERF
Cluster-10981.5	AP2/ERF-ERF	AP2/ERF->AP2/ERF-ERF
Cluster-10981.6	AP2/ERF-ERF	AP2/ERF->AP2/ERF-ERF
Cluster-10981.8	AP2/ERF-AP2	AP2/ERF->AP2/ERF-AP2
Cluster-11268.0	GRAS	GRAS
Cluster-11350.0	WRKY	WRKY
Cluster-1158.0	NAC	NAC
Cluster-11848.2	MYB	MYB->MYB
Cluster-11848.3	MYB	MYB->MYB
Cluster-11848.4	MYB	MYB->MYB
Cluster-11848.5	MYB	MYB->MYB
Cluster-11848.6	MYB	MYB->MYB
Cluster-11848.7	MYB	MYB->MYB
Cluster-11848.8	MYB	MYB->MYB
Cluster-11987.0	bZIP	bZIP
Cluster-1202.0	MYB-related	MYB->MYB-related
Cluster-12029.0	AP2/ERF-ERF	AP2/ERF->AP2/ERF-ERF
Cluster-12132.0	bHLH	bHLH
Cluster-12162.0	MYB-related	MYB->MYB-related
Cluster-12376.0	NAC	NAC
Cluster-12723.1	AP2/ERF-ERF	AP2/ERF->AP2/ERF-ERF
Cluster-12723.2	AP2/ERF-ERF	AP2/ERF->AP2/ERF-ERF
Cluster-12723.4	AP2/ERF-ERF	AP2/ERF->AP2/ERF-ERF
Cluster-12723.5	AP2/ERF-ERF	AP2/ERF->AP2/ERF-ERF
Cluster-12805.10	bHLH	bHLH
Cluster-12805.11	bHLH	bHLH
Cluster-12805.2	bHLH	bHLH
Cluster-12805.4	bHLH	bHLH
Cluster-12805.8	bHLH	bHLH
Cluster-12805.9	bHLH	bHLH
Cluster-12918.0	MYB	MYB->MYB
Cluster-13033.3	bHLH	bHLH
Cluster-13033.4	bHLH	bHLH
Cluster-13033.5	bHLH	bHLH
Cluster-13127.63	Trihelix	Trihelix
Cluster-13127.64	Trihelix	Trihelix
Cluster-13127.65	Trihelix	Trihelix
Cluster-13127.66	Trihelix	Trihelix
Cluster-13127.68	Trihelix	Trihelix
Cluster-13140.0	C2H2	C2H2
Cluster-13254.0	C3H	C3H
Cluster-13308.0	HB-HD-ZIP	HB->HB-HD-ZIP
Cluster-13326.0	C2H2	C2H2
Cluster-13326.1	C2H2	C2H2
Cluster-13563.1	SBP	SBP
Cluster-13563.2	SBP	SBP
Cluster-13563.3	SBP	SBP
Cluster-13563.4	SBP	SBP
Cluster-13563.6	SBP	SBP
Cluster-1358.0	GRAS	GRAS
Cluster-13741.1	Tify	Tify
Cluster-13741.2	Tify	Tify
Cluster-13741.4	Tify	Tify
Cluster-13741.5	Tify	Tify
Cluster-13741.6	Tify	Tify
Cluster-13741.7	Tify	Tify
Cluster-13741.8	Tify	Tify
Cluster-13946.0	C2C2-YABBY	C2C2->C2C2-YABBY
Cluster-13946.1	C2C2-YABBY	C2C2->C2C2-YABBY
Cluster-13946.2	C2C2-YABBY	C2C2->C2C2-YABBY
Cluster-14158.0	Tify	Tify
Cluster-14172.0	AP2/ERF-ERF	AP2/ERF->AP2/ERF-ERF
Cluster-14172.1	AP2/ERF-ERF	AP2/ERF->AP2/ERF-ERF
Cluster-14413.0	AP2/ERF-ERF	AP2/ERF->AP2/ERF-ERF
Cluster-14486.0	OFP	OFP
Cluster-14956.0	MYB-related	MYB->MYB-related
Cluster-14992.0	C2C2-YABBY	C2C2->C2C2-YABBY
Cluster-15114.3	B3-ARF	B3->B3-ARF
Cluster-15114.6	B3-ARF	B3->B3-ARF
Cluster-15341.0	NAC	NAC
Cluster-15384.0	MYB	MYB->MYB
Cluster-15436.0	MYB-related	MYB->MYB-related
Cluster-15569.0	OFP	OFP
Cluster-15674.0	NAC	NAC
Cluster-1568.0	AP2/ERF-ERF	AP2/ERF->AP2/ERF-ERF
Cluster-16098.0	C2C2-Dof	C2C2->C2C2-Dof
Cluster-16673.0	bHLH	bHLH
Cluster-16730.0	TCP	TCP
Cluster-16775.0	MYB	MYB->MYB
Cluster-16800.0	ULT	ULT
Cluster-16800.1	ULT	ULT
Cluster-16800.2	ULT	ULT
Cluster-17056.0	bZIP	bZIP
Cluster-17096.0	MYB	MYB->MYB
Cluster-17116.0	C3H	C3H
Cluster-17156.0	GRAS	GRAS
Cluster-17326.0	FAR1	FAR1
Cluster-17326.1	FAR1	FAR1
Cluster-17326.3	FAR1	FAR1
Cluster-17326.4	FAR1	FAR1
Cluster-17326.5	FAR1	FAR1
Cluster-17370.0	MYB	MYB->MYB
Cluster-17378.4	DBP	DBP
Cluster-17425.0	C3H	C3H
Cluster-17613.0	MYB-related	MYB->MYB-related
Cluster-17656.1	GRAS	GRAS
Cluster-17656.3	GRAS	GRAS
Cluster-17666.0	GRAS	GRAS
Cluster-18039.0	Trihelix	Trihelix
Cluster-18052.10	AP2/ERF-ERF	AP2/ERF->AP2/ERF-ERF
Cluster-18052.11	AP2/ERF-ERF	AP2/ERF->AP2/ERF-ERF
Cluster-18052.2	AP2/ERF-ERF	AP2/ERF->AP2/ERF-ERF
Cluster-18052.3	AP2/ERF-ERF	AP2/ERF->AP2/ERF-ERF
Cluster-18052.4	AP2/ERF-ERF	AP2/ERF->AP2/ERF-ERF
Cluster-18052.6	AP2/ERF-ERF	AP2/ERF->AP2/ERF-ERF
Cluster-18052.7	AP2/ERF-ERF	AP2/ERF->AP2/ERF-ERF
Cluster-18052.8	AP2/ERF-ERF	AP2/ERF->AP2/ERF-ERF
Cluster-18052.9	AP2/ERF-ERF	AP2/ERF->AP2/ERF-ERF
Cluster-18288.2	HSF	HSF
Cluster-18288.3	HSF	HSF
Cluster-18379.0	bZIP	bZIP
Cluster-18446.0	Whirly	Whirly
Cluster-18474.2	C2C2-YABBY	C2C2->C2C2-YABBY
Cluster-18590.0	C2C2-Dof	C2C2->C2C2-Dof
Cluster-18664.0	LOB	LOB
Cluster-18809.0	GRAS	GRAS
Cluster-1890.0	HB-other	HB->HB-other
Cluster-18946.1	MYB-related	MYB->MYB-related
Cluster-18946.2	MYB	MYB->MYB
Cluster-19003.1	FAR1	FAR1
Cluster-19658.0	HB-HD-ZIP	HB->HB-HD-ZIP
Cluster-19965.0	AP2/ERF-ERF	AP2/ERF->AP2/ERF-ERF
Cluster-20045.1	zf-HD	zf-HD
Cluster-20156.0	C2H2	C2H2
Cluster-20192.1	C3H	C3H
Cluster-20192.2	C3H	C3H
Cluster-20192.4	C3H	C3H
Cluster-20192.6	C3H	C3H
Cluster-20316.0	NAC	NAC
Cluster-20371.0	SBP	SBP
Cluster-20674.1	B3	B3->B3
Cluster-21156.0	SBP	SBP
Cluster-21439.0	bHLH	bHLH
Cluster-21660.0	C2H2	C2H2
Cluster-21660.10	C2H2	C2H2
Cluster-21660.11	C2H2	C2H2
Cluster-21660.12	C2H2	C2H2
Cluster-21660.2	C2H2	C2H2
Cluster-21660.4	C2H2	C2H2
Cluster-21660.5	C2H2	C2H2
Cluster-21660.7	C2H2	C2H2
Cluster-22131.0	Trihelix	Trihelix
Cluster-22195.11	MYB-related	MYB->MYB-related
Cluster-22195.2	MYB-related	MYB->MYB-related
Cluster-22195.3	MYB-related	MYB->MYB-related
Cluster-22195.4	MYB-related	MYB->MYB-related
Cluster-22195.7	MYB-related	MYB->MYB-related
Cluster-22357.0	HB-other	HB->HB-other
Cluster-22452.0	MADS-MIKC	MADS->MADS-MIKC
Cluster-22454.0	BES1	BES1
Cluster-22532.0	GRAS	GRAS
Cluster-22565.0	HSF	HSF
Cluster-22583.0	C3H	C3H
Cluster-22583.1	C3H	C3H
Cluster-22594.0	bZIP	bZIP
Cluster-22594.1	bZIP	bZIP
Cluster-22594.10	bZIP	bZIP
Cluster-22594.11	bZIP	bZIP
Cluster-22594.2	bZIP	bZIP
Cluster-22594.3	bZIP	bZIP
Cluster-22594.4	bZIP	bZIP
Cluster-22594.5	bZIP	bZIP
Cluster-22594.7	bZIP	bZIP
Cluster-22594.8	bZIP	bZIP
Cluster-22594.9	bZIP	bZIP
Cluster-22705.0	MYB-related	MYB->MYB-related
Cluster-22819.0	GeBP	GeBP
Cluster-23107.0	C2C2-CO-like	C2C2->C2C2-CO-like
Cluster-23501.11	NAC	NAC
Cluster-23501.12	NAC	NAC
Cluster-23501.13	NAC	NAC
Cluster-23501.14	NAC	NAC
Cluster-23501.15	NAC	NAC
Cluster-23501.16	NAC	NAC
Cluster-23501.17	NAC	NAC
Cluster-23501.3	NAC	NAC
Cluster-23501.4	NAC	NAC
Cluster-23501.5	NAC	NAC
Cluster-23501.6	NAC	NAC
Cluster-23501.7	NAC	NAC
Cluster-23501.8	NAC	NAC
Cluster-23501.9	NAC	NAC
Cluster-23615.0	NAC	NAC
Cluster-23732.0	GARP-G2-like	GARP->GARP-G2-like
Cluster-23732.1	GARP-G2-like	GARP->GARP-G2-like
Cluster-23732.2	GARP-G2-like	GARP->GARP-G2-like
Cluster-23774.0	C2H2	C2H2
Cluster-23814.0	HB-other	HB->HB-other
Cluster-23971.0	bHLH	bHLH
Cluster-24080.0	C2H2	C2H2
Cluster-24168.0	NAC	NAC
Cluster-24228.0	MYB	MYB->MYB
Cluster-24297.0	bHLH	bHLH
Cluster-24455.1	TCP	TCP
Cluster-24455.2	TCP	TCP
Cluster-24644.0	bHLH	bHLH
Cluster-24644.1	bHLH	bHLH
Cluster-24644.2	bHLH	bHLH
Cluster-24644.3	bHLH	bHLH
Cluster-24644.4	bHLH	bHLH
Cluster-24644.5	bHLH	bHLH
Cluster-24958.1	HB-HD-ZIP	HB->HB-HD-ZIP
Cluster-24958.2	HB-HD-ZIP	HB->HB-HD-ZIP
Cluster-24966.1	HB-HD-ZIP	HB->HB-HD-ZIP
Cluster-24966.2	HB-HD-ZIP	HB->HB-HD-ZIP
Cluster-25005.1	C2H2	C2H2
Cluster-25046.0	C2H2	C2H2
Cluster-25199.1	bHLH	bHLH
Cluster-25572.0	OFP	OFP
Cluster-25790.0	FAR1	FAR1
Cluster-25973.0	bHLH	bHLH
Cluster-26028.0	C2H2	C2H2
Cluster-26089.0	bHLH	bHLH
Cluster-26119.0	C2C2-GATA	C2C2->C2C2-GATA
Cluster-26131.1	OFP	OFP
Cluster-26206.24	C3H	C3H
Cluster-26395.1	GRAS	GRAS
Cluster-26422.0	HB-HD-ZIP	HB->HB-HD-ZIP
Cluster-26451.0	bZIP	bZIP
Cluster-26451.1	bZIP	bZIP
Cluster-26642.0	GARP-ARR-B	GARP->GARP-ARR-B
Cluster-26676.0	Trihelix	Trihelix
Cluster-26676.1	Trihelix	Trihelix
Cluster-26676.3	Trihelix	Trihelix
Cluster-26676.4	Trihelix	Trihelix
Cluster-26676.5	Trihelix	Trihelix
Cluster-26676.6	Trihelix	Trihelix
Cluster-26676.7	Trihelix	Trihelix
Cluster-26676.8	Trihelix	Trihelix
Cluster-26676.9	Trihelix	Trihelix
Cluster-26779.0	C2C2-YABBY	C2C2->C2C2-YABBY
Cluster-26804.0	OFP	OFP
Cluster-26881.0	GARP-G2-like	GARP->GARP-G2-like
Cluster-26881.1	GARP-G2-like	GARP->GARP-G2-like
Cluster-27210.0	C2C2-GATA	C2C2->C2C2-GATA
Cluster-27302.10	B3-ARF	B3->B3-ARF
Cluster-27302.11	B3-ARF	B3->B3-ARF
Cluster-27302.9	B3-ARF	B3->B3-ARF
Cluster-27317.1	MYB-related	MYB->MYB-related
Cluster-27317.2	MYB-related	MYB->MYB-related
Cluster-27348.0	NAC	NAC
Cluster-27557.0	bZIP	bZIP
Cluster-27557.1	bZIP	bZIP
Cluster-27660.0	MYB-related	MYB->MYB-related
Cluster-27857.0	LOB	LOB
Cluster-27935.0	C3H	C3H
Cluster-27971.0	MYB	MYB->MYB
Cluster-28093.0	WRKY	WRKY
Cluster-28309.86	Alfin-like	Alfin-like
Cluster-28350.0	LOB	LOB
Cluster-28365.10	GARP-G2-like	GARP->GARP-G2-like
Cluster-28365.11	GARP-G2-like	GARP->GARP-G2-like
Cluster-28365.12	GARP-G2-like	GARP->GARP-G2-like
Cluster-28365.13	GARP-G2-like	GARP->GARP-G2-like
Cluster-28365.2	GARP-G2-like	GARP->GARP-G2-like
Cluster-28365.3	GARP-G2-like	GARP->GARP-G2-like
Cluster-28365.4	GARP-G2-like	GARP->GARP-G2-like
Cluster-28365.5	GARP-G2-like	GARP->GARP-G2-like
Cluster-28365.6	GARP-G2-like	GARP->GARP-G2-like
Cluster-28365.8	GARP-G2-like	GARP->GARP-G2-like
Cluster-28365.9	GARP-G2-like	GARP->GARP-G2-like
Cluster-28508.0	bHLH	bHLH
Cluster-28615.1	MYB	MYB->MYB
Cluster-28640.0	MYB	MYB->MYB
Cluster-28711.11	C3H	C3H
Cluster-28760.0	AP2/ERF-ERF	AP2/ERF->AP2/ERF-ERF
Cluster-28760.1	AP2/ERF-ERF	AP2/ERF->AP2/ERF-ERF
Cluster-29243.0	bZIP	bZIP
Cluster-29245.0	HSF	HSF
Cluster-29320.0	zf-HD	zf-HD
Cluster-29332.0	bHLH	bHLH
Cluster-29441.2	bZIP	bZIP
Cluster-29441.3	bZIP	bZIP
Cluster-29441.4	bZIP	bZIP
Cluster-29441.5	bZIP	bZIP
Cluster-29441.6	bZIP	bZIP
Cluster-29441.7	bZIP	bZIP
Cluster-29441.8	bZIP	bZIP
Cluster-29441.9	bZIP	bZIP
Cluster-29460.0	MYB-related	MYB->MYB-related
Cluster-29550.8	NF-YA	NF-Y->NF-YA
Cluster-29615.0	AP2/ERF-ERF	AP2/ERF->AP2/ERF-ERF
Cluster-29886.0	GRAS	GRAS
Cluster-29920.0	bZIP	bZIP
Cluster-30218.0	C2H2	C2H2
Cluster-30351.0	C2C2-LSD	C2C2->C2C2-LSD
Cluster-30758.0	TUB	TUB
Cluster-30956.0	AP2/ERF-ERF	AP2/ERF->AP2/ERF-ERF
Cluster-30959.2	bZIP	bZIP
Cluster-30959.4	bZIP	bZIP
Cluster-30959.6	bZIP	bZIP
Cluster-30959.8	bZIP	bZIP
Cluster-30959.9	bZIP	bZIP
Cluster-31038.0	B3	B3->B3
Cluster-31050.0	NAC	NAC
Cluster-31255.1	GARP-G2-like	GARP->GARP-G2-like
Cluster-31255.2	GARP-G2-like	GARP->GARP-G2-like
Cluster-31255.3	GARP-G2-like	GARP->GARP-G2-like
Cluster-31255.4	GARP-G2-like	GARP->GARP-G2-like
Cluster-31255.5	GARP-G2-like	GARP->GARP-G2-like
Cluster-31255.6	GARP-G2-like	GARP->GARP-G2-like
Cluster-31255.7	GARP-G2-like	GARP->GARP-G2-like
Cluster-31255.8	GARP-G2-like	GARP->GARP-G2-like
Cluster-31255.9	GARP-G2-like	GARP->GARP-G2-like
Cluster-31274.3	C2H2	C2H2
Cluster-31544.0	WRKY	WRKY
Cluster-31577.0	C2H2	C2H2
Cluster-32284.0	NAC	NAC
Cluster-32371.0	C3H	C3H
Cluster-32543.0	MADS-M-type	MADS->MADS-M-type
Cluster-32924.0	HSF	HSF
Cluster-32942.0	MYB	MYB->MYB
Cluster-33152.0	NAC	NAC
Cluster-33161.2	HSF	HSF
Cluster-33161.3	HSF	HSF
Cluster-33161.4	HSF	HSF
Cluster-33199.0	FAR1	FAR1
Cluster-33260.1	FAR1	FAR1
Cluster-33525.0	MYB	MYB->MYB
Cluster-33584.1	GARP-G2-like	GARP->GARP-G2-like
Cluster-33584.2	GARP-G2-like	GARP->GARP-G2-like
Cluster-33677.0	bHLH	bHLH
Cluster-33906.0	C3H	C3H
Cluster-34101.1	C2H2	C2H2
Cluster-34101.3	C2H2	C2H2
Cluster-34101.4	C2H2	C2H2
Cluster-34222.0	C2H2	C2H2
Cluster-34268.0	WRKY	WRKY
Cluster-34268.1	WRKY	WRKY
Cluster-34268.2	WRKY	WRKY
Cluster-34268.3	WRKY	WRKY
Cluster-3444.0	bHLH	bHLH
Cluster-3444.1	bHLH	bHLH
Cluster-34643.0	C2C2-Dof	C2C2->C2C2-Dof
Cluster-34696.0	SBP	SBP
Cluster-34885.0	HSF	HSF
Cluster-35134.0	C2C2-GATA	C2C2->C2C2-GATA
Cluster-35293.0	CPP	CPP
Cluster-35453.10	MYB-related	MYB->MYB-related
Cluster-35453.11	MYB-related	MYB->MYB-related
Cluster-35453.4	MYB-related	MYB->MYB-related
Cluster-35453.9	MYB-related	MYB->MYB-related
Cluster-35480.0	B3	B3->B3
Cluster-35480.1	B3	B3->B3
Cluster-35480.2	B3	B3->B3
Cluster-35480.3	B3	B3->B3
Cluster-35480.4	B3	B3->B3
Cluster-35480.5	B3	B3->B3
Cluster-35520.0	TCP	TCP
Cluster-35558.0	NAC	NAC
Cluster-3559.0	C2H2	C2H2
Cluster-35688.0	WRKY	WRKY
Cluster-35903.0	AP2/ERF-ERF	AP2/ERF->AP2/ERF-ERF
Cluster-36002.0	HB-HD-ZIP	HB->HB-HD-ZIP
Cluster-36408.0	MYB	MYB->MYB
Cluster-36638.0	WRKY	WRKY
Cluster-36866.0	C2H2	C2H2
Cluster-36942.0	bZIP	bZIP
Cluster-36942.1	bZIP	bZIP
Cluster-36942.10	bZIP	bZIP
Cluster-36942.11	bZIP	bZIP
Cluster-36942.12	bZIP	bZIP
Cluster-36942.2	bZIP	bZIP
Cluster-36942.3	bZIP	bZIP
Cluster-36942.4	bZIP	bZIP
Cluster-36942.5	bZIP	bZIP
Cluster-36942.8	bZIP	bZIP
Cluster-36942.9	bZIP	bZIP
Cluster-36962.0	PLATZ	PLATZ
Cluster-36972.0	BBR-BPC	BBR-BPC
Cluster-36974.0	C2H2	C2H2
Cluster-37007.0	bHLH	bHLH
Cluster-37515.0	C2H2	C2H2
Cluster-37568.14	FAR1	FAR1
Cluster-37661.2	AP2/ERF-ERF	AP2/ERF->AP2/ERF-ERF
Cluster-37661.3	AP2/ERF-ERF	AP2/ERF->AP2/ERF-ERF
Cluster-37661.4	AP2/ERF-ERF	AP2/ERF->AP2/ERF-ERF
Cluster-37661.5	AP2/ERF-ERF	AP2/ERF->AP2/ERF-ERF
Cluster-37661.6	AP2/ERF-ERF	AP2/ERF->AP2/ERF-ERF
Cluster-37661.7	AP2/ERF-ERF	AP2/ERF->AP2/ERF-ERF
Cluster-37661.8	AP2/ERF-ERF	AP2/ERF->AP2/ERF-ERF
Cluster-37661.9	AP2/ERF-ERF	AP2/ERF->AP2/ERF-ERF
Cluster-37694.0	bZIP	bZIP
Cluster-37873.0	GRAS	GRAS
Cluster-37999.0	C2C2-Dof	C2C2->C2C2-Dof
Cluster-37999.1	C2C2-Dof	C2C2->C2C2-Dof
Cluster-38013.0	AP2/ERF-ERF	AP2/ERF->AP2/ERF-ERF
Cluster-38039.0	bHLH	bHLH
Cluster-38041.0	C2H2	C2H2
Cluster-38083.0	bZIP	bZIP
Cluster-38083.1	bZIP	bZIP
Cluster-38304.0	Trihelix	Trihelix
Cluster-38349.0	bHLH	bHLH
Cluster-38375.0	NAC	NAC
Cluster-38375.1	NAC	NAC
Cluster-38392.0	CSD	CSD
Cluster-38410.2	TUB	TUB
Cluster-38410.3	TUB	TUB
Cluster-38410.4	TUB	TUB
Cluster-38410.5	TUB	TUB
Cluster-38410.6	TUB	TUB
Cluster-38410.7	TUB	TUB
Cluster-38410.8	TUB	TUB
Cluster-38410.9	TUB	TUB
Cluster-38568.0	CSD	CSD
Cluster-38821.0	B3	B3->B3
Cluster-38873.0	C2H2	C2H2
Cluster-38915.0	LOB	LOB
Cluster-38974.0	C2C2-GATA	C2C2->C2C2-GATA
Cluster-38988.0	AP2/ERF-ERF	AP2/ERF->AP2/ERF-ERF
Cluster-38990.0	NAC	NAC
Cluster-39037.1	MYB	MYB->MYB
Cluster-39037.3	MYB-related	MYB->MYB-related
Cluster-39037.4	MYB-related	MYB->MYB-related
Cluster-39037.5	MYB-related	MYB->MYB-related
Cluster-39107.0	C2C2-Dof	C2C2->C2C2-Dof
Cluster-39195.1	GRAS	GRAS
Cluster-39195.2	GRAS	GRAS
Cluster-39195.3	GRAS	GRAS
Cluster-39195.4	GRAS	GRAS
Cluster-39302.0	C2H2	C2H2
Cluster-39302.1	C2H2	C2H2
Cluster-39397.0	C2H2	C2H2
Cluster-39781.0	BES1	BES1
Cluster-39811.1	PLATZ	PLATZ
Cluster-39897.0	B3	B3->B3
Cluster-39912.0	AP2/ERF-ERF	AP2/ERF->AP2/ERF-ERF
Cluster-39912.1	AP2/ERF-ERF	AP2/ERF->AP2/ERF-ERF
Cluster-40074.1	bZIP	bZIP
Cluster-40074.11	bZIP	bZIP
Cluster-40074.12	bZIP	bZIP
Cluster-40074.13	bZIP	bZIP
Cluster-40074.2	bZIP	bZIP
Cluster-40074.5	bZIP	bZIP
Cluster-40074.7	bZIP	bZIP
Cluster-40074.8	bZIP	bZIP
Cluster-40074.9	bZIP	bZIP
Cluster-40085.0	HB-HD-ZIP	HB->HB-HD-ZIP
Cluster-40196.0	C2C2-GATA	C2C2->C2C2-GATA
Cluster-40403.0	C2C2-Dof	C2C2->C2C2-Dof
Cluster-40416.2	GARP-G2-like	GARP->GARP-G2-like
Cluster-40478.2	C3H	C3H
Cluster-40478.3	C3H	C3H
Cluster-40525.0	Trihelix	Trihelix
Cluster-40525.1	Trihelix	Trihelix
Cluster-40525.2	Trihelix	Trihelix
Cluster-40549.0	bZIP	bZIP
Cluster-40569.1	SBP	SBP
Cluster-40569.2	SBP	SBP
Cluster-40606.0	C2C2-Dof	C2C2->C2C2-Dof
Cluster-40634.0	WRKY	WRKY
Cluster-40672.0	bHLH	bHLH
Cluster-40683.0	bHLH	bHLH
Cluster-40697.0	MYB	MYB->MYB
Cluster-40697.1	MYB	MYB->MYB
Cluster-40754.1	GARP-G2-like	GARP->GARP-G2-like
Cluster-40754.2	GARP-G2-like	GARP->GARP-G2-like
Cluster-40754.3	GARP-G2-like	GARP->GARP-G2-like
Cluster-40968.38	B3	B3->B3
Cluster-40968.40	B3	B3->B3
Cluster-40968.41	B3	B3->B3
Cluster-40968.44	B3	B3->B3
Cluster-40968.48	B3	B3->B3
Cluster-40968.49	B3	B3->B3
Cluster-40968.50	B3	B3->B3
Cluster-40968.61	B3	B3->B3
Cluster-41112.0	C2H2	C2H2
Cluster-41121.1	HB-BELL	HB->HB-BELL
Cluster-41121.3	HB-BELL	HB->HB-BELL
Cluster-41121.4	HB-BELL	HB->HB-BELL
Cluster-41121.6	HB-BELL	HB->HB-BELL
Cluster-41121.8	HB-BELL	HB->HB-BELL
Cluster-41137.1	RWP-RK	RWP-RK
Cluster-41137.2	RWP-RK	RWP-RK
Cluster-41260.0	C2C2-GATA	C2C2->C2C2-GATA
Cluster-41313.0	HRT	HRT
Cluster-41455.0	MYB	MYB->MYB
Cluster-41504.0	NF-YA	NF-Y->NF-YA
Cluster-41567.1	HB-other	HB->HB-other
Cluster-41567.10	HB-KNOX	HB->HB-KNOX
Cluster-41567.11	HB-other	HB->HB-other
Cluster-41567.13	HB-other	HB->HB-other
Cluster-41567.15	HB-other	HB->HB-other
Cluster-41567.16	HB-other	HB->HB-other
Cluster-41567.2	HB-other	HB->HB-other
Cluster-41567.7	HB-other	HB->HB-other
Cluster-41567.9	HB-other	HB->HB-other
Cluster-41640.0	bHLH	bHLH
Cluster-41768.10	bHLH	bHLH
Cluster-41768.6	bHLH	bHLH
Cluster-41826.0	C2H2	C2H2
Cluster-41826.1	C2H2	C2H2
Cluster-41856.0	C3H	C3H
Cluster-41897.1	MADS-M-type	MADS->MADS-M-type
Cluster-42025.0	AP2/ERF-AP2	AP2/ERF->AP2/ERF-AP2
Cluster-42117.0	PLATZ	PLATZ
Cluster-42200.0	C2C2-Dof	C2C2->C2C2-Dof
Cluster-42200.1	C2C2-Dof	C2C2->C2C2-Dof
Cluster-42225.0	zf-HD	zf-HD
Cluster-42311.0	SBP	SBP
Cluster-42314.0	B3	B3->B3
Cluster-42370.0	NF-YB	NF-Y->NF-YB
Cluster-42488.0	bZIP	bZIP
Cluster-42488.1	bZIP	bZIP
Cluster-42488.2	bZIP	bZIP
Cluster-42488.3	bZIP	bZIP
Cluster-42494.0	C3H	C3H
Cluster-42509.0	zf-HD	zf-HD
Cluster-42561.0	WRKY	WRKY
Cluster-42572.4	B3	B3->B3
Cluster-42572.5	B3	B3->B3
Cluster-42583.1	C3H	C3H
Cluster-42583.10	C3H	C3H
Cluster-42583.11	C3H	C3H
Cluster-42583.2	C3H	C3H
Cluster-42583.4	C3H	C3H
Cluster-42583.5	C3H	C3H
Cluster-42583.6	C3H	C3H
Cluster-42583.7	C3H	C3H
Cluster-42583.8	C3H	C3H
Cluster-42617.0	bHLH	bHLH
Cluster-42696.0	GRAS	GRAS
Cluster-42707.0	HB-other	HB->HB-other
Cluster-42795.0	HSF	HSF
Cluster-42795.10	HSF	HSF
Cluster-42795.11	HSF	HSF
Cluster-42795.12	HSF	HSF
Cluster-42795.13	HSF	HSF
Cluster-42795.15	HSF	HSF
Cluster-42795.16	HSF	HSF
Cluster-42795.17	HSF	HSF
Cluster-42795.18	HSF	HSF
Cluster-42795.19	HSF	HSF
Cluster-42795.3	HSF	HSF
Cluster-42795.4	HSF	HSF
Cluster-42795.5	HSF	HSF
Cluster-42795.6	HSF	HSF
Cluster-42795.7	HSF	HSF
Cluster-42795.8	HSF	HSF
Cluster-42795.9	HSF	HSF
Cluster-42849.0	FAR1	FAR1
Cluster-42899.0	DBB	DBB
Cluster-42908.0	bZIP	bZIP
Cluster-43096.0	FAR1	FAR1
Cluster-43140.0	MYB-related	MYB->MYB-related
Cluster-43179.2	C3H	C3H
Cluster-43179.3	C3H	C3H
Cluster-43274.0	C2H2	C2H2
Cluster-43329.0	bHLH	bHLH
Cluster-43343.0	bHLH	bHLH
Cluster-43343.1	bHLH	bHLH
Cluster-43343.2	bHLH	bHLH
Cluster-43343.3	bHLH	bHLH
Cluster-43540.0	C2C2-Dof	C2C2->C2C2-Dof
Cluster-43559.0	Trihelix	Trihelix
Cluster-43563.0	GRAS	GRAS
Cluster-43807.0	AP2/ERF-ERF	AP2/ERF->AP2/ERF-ERF
Cluster-43881.0	HSF	HSF
Cluster-43901.0	AP2/ERF-ERF	AP2/ERF->AP2/ERF-ERF
Cluster-43958.0	MADS-M-type	MADS->MADS-M-type
Cluster-44026.0	NAC	NAC
Cluster-44095.0	bZIP	bZIP
Cluster-44189.0	AP2/ERF-ERF	AP2/ERF->AP2/ERF-ERF
Cluster-44189.1	AP2/ERF-ERF	AP2/ERF->AP2/ERF-ERF
Cluster-44409.0	B3	B3->B3
Cluster-44409.2	B3	B3->B3
Cluster-44546.0	NAC	NAC
Cluster-44569.0	C3H	C3H
Cluster-44610.0	C2C2-GATA	C2C2->C2C2-GATA
Cluster-44843.0	SBP	SBP
Cluster-44903.0	MYB-related	MYB->MYB-related
Cluster-4496.0	MYB	MYB->MYB
Cluster-44965.0	NF-X1	NF-X1
Cluster-44971.0	bZIP	bZIP
Cluster-44971.1	bZIP	bZIP
Cluster-44971.2	bZIP	bZIP
Cluster-45002.0	HB-BELL	HB->HB-BELL
Cluster-45039.0	NAC	NAC
Cluster-45108.0	bHLH	bHLH
Cluster-45108.1	bHLH	bHLH
Cluster-45108.2	bHLH	bHLH
Cluster-45108.6	bHLH	bHLH
Cluster-45254.0	AP2/ERF-ERF	AP2/ERF->AP2/ERF-ERF
Cluster-45294.0	AP2/ERF-ERF	AP2/ERF->AP2/ERF-ERF
Cluster-45387.0	GRAS	GRAS
Cluster-45397.0	MYB-related	MYB->MYB-related
Cluster-45411.0	B3	B3->B3
Cluster-45465.0	WRKY	WRKY
Cluster-45480.0	Trihelix	Trihelix
Cluster-45480.1	Trihelix	Trihelix
Cluster-45480.2	Trihelix	Trihelix
Cluster-45526.0	LOB	LOB
Cluster-45624.0	NAC	NAC
Cluster-45739.0	WRKY	WRKY
Cluster-45761.0	GRAS	GRAS
Cluster-45777.0	C2C2-GATA	C2C2->C2C2-GATA
Cluster-45862.0	LIM	LIM
Cluster-45870.2	GARP-G2-like	GARP->GARP-G2-like
Cluster-45870.5	GARP-G2-like	GARP->GARP-G2-like
Cluster-45873.0	AP2/ERF-ERF	AP2/ERF->AP2/ERF-ERF
Cluster-45876.0	GeBP	GeBP
Cluster-46114.0	FAR1	FAR1
Cluster-46223.0	OFP	OFP
Cluster-46382.0	NAC	NAC
Cluster-46482.0	bHLH	bHLH
Cluster-46482.3	bHLH	bHLH
Cluster-46597.0	WRKY	WRKY
Cluster-467.0	C2H2	C2H2
Cluster-46831.0	NAC	NAC
Cluster-47147.0	bHLH	bHLH
Cluster-47147.2	bHLH	bHLH
Cluster-47248.0	NAC	NAC
Cluster-47267.4	C2H2	C2H2
Cluster-47292.0	HB-BELL	HB->HB-BELL
Cluster-47292.11	HB-BELL	HB->HB-BELL
Cluster-47292.3	HB-BELL	HB->HB-BELL
Cluster-47292.4	HB-BELL	HB->HB-BELL
Cluster-47292.5	HB-BELL	HB->HB-BELL
Cluster-47292.8	HB-BELL	HB->HB-BELL
Cluster-47292.9	HB-BELL	HB->HB-BELL
Cluster-47398.1	C2H2	C2H2
Cluster-47540.0	Tify	Tify
Cluster-47669.0	BES1	BES1
Cluster-477.1	HB-other	HB->HB-other
Cluster-47863.0	C2H2	C2H2
Cluster-47887.0	Trihelix	Trihelix
Cluster-4806.0	bHLH	bHLH
Cluster-48170.0	MYB-related	MYB->MYB-related
Cluster-48228.0	TUB	TUB
Cluster-48263.0	NAC	NAC
Cluster-48343.0	C2C2-Dof	C2C2->C2C2-Dof
Cluster-48363.0	AP2/ERF-ERF	AP2/ERF->AP2/ERF-ERF
Cluster-48417.0	bHLH	bHLH
Cluster-48556.0	C3H	C3H
Cluster-48556.1	C3H	C3H
Cluster-48556.2	C3H	C3H
Cluster-48556.3	C3H	C3H
Cluster-48556.4	C3H	C3H
Cluster-48556.5	C3H	C3H
Cluster-48642.0	C2C2-GATA	C2C2->C2C2-GATA
Cluster-48739.5	LIM	LIM
Cluster-48739.9	LIM	LIM
Cluster-48750.0	FAR1	FAR1
Cluster-48750.1	FAR1	FAR1
Cluster-48750.2	FAR1	FAR1
Cluster-48750.3	FAR1	FAR1
Cluster-48750.4	FAR1	FAR1
Cluster-48750.5	FAR1	FAR1
Cluster-48750.6	FAR1	FAR1
Cluster-48750.7	FAR1	FAR1
Cluster-48753.2	HB-HD-ZIP	HB->HB-HD-ZIP
Cluster-48753.4	HB-HD-ZIP	HB->HB-HD-ZIP
Cluster-48753.5	HB-other	HB->HB-other
Cluster-48753.6	HB-HD-ZIP	HB->HB-HD-ZIP
Cluster-48753.7	HB-HD-ZIP	HB->HB-HD-ZIP
Cluster-48753.9	HB-HD-ZIP	HB->HB-HD-ZIP
Cluster-48844.0	MADS-MIKC	MADS->MADS-MIKC
Cluster-48936.0	NAC	NAC
Cluster-49230.0	HB-other	HB->HB-other
Cluster-49230.1	HB-other	HB->HB-other
Cluster-49230.3	HB-BELL	HB->HB-BELL
Cluster-49230.5	HB-BELL	HB->HB-BELL
Cluster-49230.6	HB-other	HB->HB-other
Cluster-49303.0	AP2/ERF-ERF	AP2/ERF->AP2/ERF-ERF
Cluster-49351.2	B3-ARF	B3->B3-ARF
Cluster-49351.3	B3-ARF	B3->B3-ARF
Cluster-49592.0	MADS-M-type	MADS->MADS-M-type
Cluster-49592.1	MADS-M-type	MADS->MADS-M-type
Cluster-49749.0	B3	B3->B3
Cluster-49777.0	PLATZ	PLATZ
Cluster-49798.0	GARP-G2-like	GARP->GARP-G2-like
Cluster-49809.0	HB-HD-ZIP	HB->HB-HD-ZIP
Cluster-49809.1	HB-HD-ZIP	HB->HB-HD-ZIP
Cluster-49809.2	HB-HD-ZIP	HB->HB-HD-ZIP
Cluster-49809.3	HB-HD-ZIP	HB->HB-HD-ZIP
Cluster-49899.1	WRKY	WRKY
Cluster-49934.0	AP2/ERF-ERF	AP2/ERF->AP2/ERF-ERF
Cluster-49934.2	AP2/ERF-ERF	AP2/ERF->AP2/ERF-ERF
Cluster-49934.3	AP2/ERF-ERF	AP2/ERF->AP2/ERF-ERF
Cluster-49934.4	AP2/ERF-ERF	AP2/ERF->AP2/ERF-ERF
Cluster-49934.6	AP2/ERF-ERF	AP2/ERF->AP2/ERF-ERF
Cluster-49934.7	AP2/ERF-ERF	AP2/ERF->AP2/ERF-ERF
Cluster-49934.8	AP2/ERF-ERF	AP2/ERF->AP2/ERF-ERF
Cluster-49934.9	AP2/ERF-ERF	AP2/ERF->AP2/ERF-ERF
Cluster-49981.0	FAR1	FAR1
Cluster-49981.1	FAR1	FAR1
Cluster-49981.2	FAR1	FAR1
Cluster-49981.3	FAR1	FAR1
Cluster-49981.4	FAR1	FAR1
Cluster-49981.5	FAR1	FAR1
Cluster-50001.0	VOZ	VOZ
Cluster-50030.0	bHLH	bHLH
Cluster-50036.0	CSD	CSD
Cluster-50058.0	MYB-related	MYB->MYB-related
Cluster-50058.1	MYB-related	MYB->MYB-related
Cluster-50058.2	MYB-related	MYB->MYB-related
Cluster-50058.3	MYB-related	MYB->MYB-related
Cluster-50058.4	MYB-related	MYB->MYB-related
Cluster-50058.5	MYB-related	MYB->MYB-related
Cluster-50058.6	MYB-related	MYB->MYB-related
Cluster-50109.0	bHLH	bHLH
Cluster-50215.0	bZIP	bZIP
Cluster-50226.0	bHLH	bHLH
Cluster-50226.1	bHLH	bHLH
Cluster-50249.26	C2H2	C2H2
Cluster-50256.0	C3H	C3H
Cluster-50294.0	NAC	NAC
Cluster-50294.1	NAC	NAC
Cluster-50294.2	NAC	NAC
Cluster-50315.1	Tify	Tify
Cluster-50315.2	Tify	Tify
Cluster-50315.3	Tify	Tify
Cluster-50315.5	Tify	Tify
Cluster-50315.6	Tify	Tify
Cluster-50315.7	Tify	Tify
Cluster-50315.8	Tify	Tify
Cluster-50390.0	C3H	C3H
Cluster-50474.0	MYB-related	MYB->MYB-related
Cluster-50515.0	LOB	LOB
Cluster-50550.0	HB-WOX	HB->HB-WOX
Cluster-50550.1	HB-WOX	HB->HB-WOX
Cluster-50550.2	HB-WOX	HB->HB-WOX
Cluster-50550.3	HB-WOX	HB->HB-WOX
Cluster-50550.4	HB-WOX	HB->HB-WOX
Cluster-50564.0	MYB	MYB->MYB
Cluster-50574.0	TCP	TCP
Cluster-50689.0	C2H2	C2H2
Cluster-50753.0	MYB-related	MYB->MYB-related
Cluster-50796.0	C2C2-GATA	C2C2->C2C2-GATA
Cluster-50796.1	C2C2-GATA	C2C2->C2C2-GATA
Cluster-50796.2	C2C2-GATA	C2C2->C2C2-GATA
Cluster-50801.3	HB-other	HB->HB-other
Cluster-50801.4	HB-other	HB->HB-other
Cluster-50801.5	HB-other	HB->HB-other
Cluster-50801.7	HB-other	HB->HB-other
Cluster-50801.8	HB-other	HB->HB-other
Cluster-50848.0	MADS-MIKC	MADS->MADS-MIKC
Cluster-50888.0	NAC	NAC
Cluster-50927.2	C2H2	C2H2
Cluster-50993.0	SBP	SBP
Cluster-51001.0	DBP	DBP
Cluster-51009.1	MYB-related	MYB->MYB-related
Cluster-51009.4	MYB-related	MYB->MYB-related
Cluster-51009.5	MYB-related	MYB->MYB-related
Cluster-51013.1	bZIP	bZIP
Cluster-51028.0	bHLH	bHLH
Cluster-51153.1	B3	B3->B3
Cluster-51212.0	NAC	NAC
Cluster-51231.0	B3	B3->B3
Cluster-51233.1	C2H2	C2H2
Cluster-51233.2	C2H2	C2H2
Cluster-51233.3	C2H2	C2H2
Cluster-51233.4	C2H2	C2H2
Cluster-51233.5	C2H2	C2H2
Cluster-51233.6	C2H2	C2H2
Cluster-51233.7	C2H2	C2H2
Cluster-51335.0	GRAS	GRAS
Cluster-51439.0	C3H	C3H
Cluster-51577.0	GARP-ARR-B	GARP->GARP-ARR-B
Cluster-51577.1	GARP-ARR-B	GARP->GARP-ARR-B
Cluster-51620.0	MYB	MYB->MYB
Cluster-51627.0	NAC	NAC
Cluster-51698.0	NAC	NAC
Cluster-51811.0	bHLH	bHLH
Cluster-51811.1	bHLH	bHLH
Cluster-51811.4	bHLH	bHLH
Cluster-51811.5	bHLH	bHLH
Cluster-51811.6	bHLH	bHLH
Cluster-51876.0	NAC	NAC
Cluster-52091.0	C2C2-Dof	C2C2->C2C2-Dof
Cluster-52212.0	C2C2-YABBY	C2C2->C2C2-YABBY
Cluster-52212.1	C2C2-YABBY	C2C2->C2C2-YABBY
Cluster-52331.0	C3H	C3H
Cluster-52331.1	C3H	C3H
Cluster-52331.10	C3H	C3H
Cluster-52331.2	C3H	C3H
Cluster-52331.3	C3H	C3H
Cluster-52331.4	C3H	C3H
Cluster-52331.5	C3H	C3H
Cluster-52331.6	C3H	C3H
Cluster-52331.7	C3H	C3H
Cluster-52331.8	C3H	C3H
Cluster-52331.9	C3H	C3H
Cluster-52334.3	EIL	EIL
Cluster-52334.6	EIL	EIL
Cluster-52334.8	EIL	EIL
Cluster-52334.9	EIL	EIL
Cluster-52532.1	GARP-G2-like	GARP->GARP-G2-like
Cluster-52532.2	GARP-G2-like	GARP->GARP-G2-like
Cluster-52532.3	GARP-G2-like	GARP->GARP-G2-like
Cluster-52532.4	GARP-G2-like	GARP->GARP-G2-like
Cluster-52532.5	GARP-G2-like	GARP->GARP-G2-like
Cluster-52532.6	GARP-G2-like	GARP->GARP-G2-like
Cluster-52532.7	GARP-G2-like	GARP->GARP-G2-like
Cluster-52532.8	GARP-G2-like	GARP->GARP-G2-like
Cluster-52718.0	NF-YC	NF-Y->NF-YC
Cluster-52718.1	NF-YC	NF-Y->NF-YC
Cluster-52718.2	NF-YC	NF-Y->NF-YC
Cluster-52728.0	GRAS	GRAS
Cluster-52944.0	NAC	NAC
Cluster-53031.0	TCP	TCP
Cluster-53031.1	TCP	TCP
Cluster-53045.0	MYB	MYB->MYB
Cluster-53045.1	MYB-related	MYB->MYB-related
Cluster-53126.0	HB-other	HB->HB-other
Cluster-53396.0	PLATZ	PLATZ
Cluster-53396.1	PLATZ	PLATZ
Cluster-53396.2	PLATZ	PLATZ
Cluster-53396.3	PLATZ	PLATZ
Cluster-53419.0	B3	B3->B3
Cluster-53419.1	B3	B3->B3
Cluster-53504.0	BES1	BES1
Cluster-53513.0	C2H2	C2H2
Cluster-53532.0	C2H2	C2H2
Cluster-53625.0	FAR1	FAR1
Cluster-53625.1	FAR1	FAR1
Cluster-53625.2	FAR1	FAR1
Cluster-53625.3	FAR1	FAR1
Cluster-53625.4	FAR1	FAR1
Cluster-53625.5	FAR1	FAR1
Cluster-53643.0	C3H	C3H
Cluster-53725.0	NAC	NAC
Cluster-53847.0	LOB	LOB
Cluster-53847.1	LOB	LOB
Cluster-53883.0	MYB-related	MYB->MYB-related
Cluster-53883.1	MYB-related	MYB->MYB-related
Cluster-53883.2	MYB-related	MYB->MYB-related
Cluster-53883.3	MYB-related	MYB->MYB-related
Cluster-53883.4	MYB-related	MYB->MYB-related
Cluster-53883.5	MYB-related	MYB->MYB-related
Cluster-5389.0	MYB-related	MYB->MYB-related
Cluster-53928.2	B3	B3->B3
Cluster-53928.3	B3	B3->B3
Cluster-53933.1	bZIP	bZIP
Cluster-54090.0	SBP	SBP
Cluster-54090.1	SBP	SBP
Cluster-54159.0	bZIP	bZIP
Cluster-54182.0	TUB	TUB
Cluster-54227.0	AP2/ERF-ERF	AP2/ERF->AP2/ERF-ERF
Cluster-54227.1	AP2/ERF-ERF	AP2/ERF->AP2/ERF-ERF
Cluster-54311.0	OFP	OFP
Cluster-54434.0	HB-other	HB->HB-other
Cluster-54732.0	C2H2	C2H2
Cluster-54787.1	C2H2	C2H2
Cluster-54787.2	C2H2	C2H2
Cluster-54816.0	NAC	NAC
Cluster-54816.1	NAC	NAC
Cluster-54843.0	WRKY	WRKY
Cluster-54843.1	WRKY	WRKY
Cluster-54881.0	WRKY	WRKY
Cluster-54881.1	WRKY	WRKY
Cluster-54933.2	C2H2	C2H2
Cluster-54995.0	MYB	MYB->MYB
Cluster-55019.0	AP2/ERF-ERF	AP2/ERF->AP2/ERF-ERF
Cluster-55151.0	MYB	MYB->MYB
Cluster-55151.1	MYB	MYB->MYB
Cluster-55151.2	MYB	MYB->MYB
Cluster-55151.3	MYB	MYB->MYB
Cluster-55151.4	MYB	MYB->MYB
Cluster-55215.0	BBR-BPC	BBR-BPC
Cluster-55287.0	WRKY	WRKY
Cluster-55335.0	B3	B3->B3
Cluster-55455.0	AP2/ERF-ERF	AP2/ERF->AP2/ERF-ERF
Cluster-55483.0	NF-YB	NF-Y->NF-YB
Cluster-55483.1	NF-YB	NF-Y->NF-YB
Cluster-55574.0	C2H2	C2H2
Cluster-55678.0	AP2/ERF-ERF	AP2/ERF->AP2/ERF-ERF
Cluster-55844.0	AP2/ERF-ERF	AP2/ERF->AP2/ERF-ERF
Cluster-55979.0	Tify	Tify
Cluster-55998.0	B3	B3->B3
Cluster-56198.0	bZIP	bZIP
Cluster-56198.1	bZIP	bZIP
Cluster-56198.2	bZIP	bZIP
Cluster-56198.3	bZIP	bZIP
Cluster-56261.0	NAC	NAC
Cluster-56277.0	AP2/ERF-ERF	AP2/ERF->AP2/ERF-ERF
Cluster-56277.1	AP2/ERF-ERF	AP2/ERF->AP2/ERF-ERF
Cluster-56398.0	C2C2-Dof	C2C2->C2C2-Dof
Cluster-56533.2	C3H	C3H
Cluster-56551.0	bZIP	bZIP
Cluster-56580.3	HSF	HSF
Cluster-56580.4	HSF	HSF
Cluster-56580.9	HSF	HSF
Cluster-56629.0	NAC	NAC
Cluster-56672.0	WRKY	WRKY
Cluster-56727.12	B3	B3->B3
Cluster-56727.13	B3	B3->B3
Cluster-56727.14	B3	B3->B3
Cluster-56727.15	B3	B3->B3
Cluster-56727.18	B3	B3->B3
Cluster-56727.20	B3	B3->B3
Cluster-56727.21	B3	B3->B3
Cluster-56727.22	B3	B3->B3
Cluster-56727.23	B3	B3->B3
Cluster-56727.24	B3	B3->B3
Cluster-56745.0	NF-X1	NF-X1
Cluster-56831.4	GARP-G2-like	GARP->GARP-G2-like
Cluster-56981.0	zf-HD	zf-HD
Cluster-57044.1	HB-HD-ZIP	HB->HB-HD-ZIP
Cluster-57079.0	GARP-ARR-B	GARP->GARP-ARR-B
Cluster-57114.0	AP2/ERF-ERF	AP2/ERF->AP2/ERF-ERF
Cluster-5728.0	Tify	Tify
Cluster-57302.0	Tify	Tify
Cluster-57378.1	FAR1	FAR1
Cluster-57378.4	FAR1	FAR1
Cluster-57378.5	FAR1	FAR1
Cluster-57378.6	FAR1	FAR1
Cluster-57378.7	FAR1	FAR1
Cluster-57378.8	FAR1	FAR1
Cluster-57378.9	FAR1	FAR1
Cluster-57494.0	C2H2	C2H2
Cluster-57494.1	C2H2	C2H2
Cluster-57537.0	WRKY	WRKY
Cluster-57617.0	C3H	C3H
Cluster-57750.0	MYB-related	MYB->MYB-related
Cluster-57947.1	CAMTA	CAMTA
Cluster-57947.2	CAMTA	CAMTA
Cluster-57978.0	HB-PHD	HB->HB-PHD
Cluster-57979.0	WRKY	WRKY
Cluster-57979.1	WRKY	WRKY
Cluster-57998.0	bHLH	bHLH
Cluster-58030.0	bHLH	bHLH
Cluster-58167.0	zf-HD	zf-HD
Cluster-58208.5	BBR-BPC	BBR-BPC
Cluster-58215.1	C2H2	C2H2
Cluster-58215.2	C2H2	C2H2
Cluster-58215.3	C2H2	C2H2
Cluster-58215.4	C2H2	C2H2
Cluster-58215.5	C2H2	C2H2
Cluster-58215.6	C2H2	C2H2
Cluster-58307.0	TCP	TCP
Cluster-58307.1	TCP	TCP
Cluster-58350.0	GRAS	GRAS
Cluster-58390.0	NF-YA	NF-Y->NF-YA
Cluster-58390.1	NF-YA	NF-Y->NF-YA
Cluster-58393.1	WRKY	WRKY
Cluster-58393.2	WRKY	WRKY
Cluster-58393.3	WRKY	WRKY
Cluster-58393.4	WRKY	WRKY
Cluster-58393.5	WRKY	WRKY
Cluster-58393.6	WRKY	WRKY
Cluster-58393.7	WRKY	WRKY
Cluster-58466.0	MYB-related	MYB->MYB-related
Cluster-58568.1	NAC	NAC
Cluster-58568.3	NAC	NAC
Cluster-58568.4	NAC	NAC
Cluster-58568.5	NAC	NAC
Cluster-58568.6	NAC	NAC
Cluster-58568.7	NAC	NAC
Cluster-58588.10	TUB	TUB
Cluster-58588.3	TUB	TUB
Cluster-58588.4	TUB	TUB
Cluster-58588.6	TUB	TUB
Cluster-58588.7	TUB	TUB
Cluster-58588.8	TUB	TUB
Cluster-58588.9	TUB	TUB
Cluster-58611.0	C2C2-YABBY	C2C2->C2C2-YABBY
Cluster-58668.0	Alfin-like	Alfin-like
Cluster-5872.0	HB-WOX	HB->HB-WOX
Cluster-58759.0	HSF	HSF
Cluster-58759.1	HSF	HSF
Cluster-58759.2	HSF	HSF
Cluster-58759.3	HSF	HSF
Cluster-58759.6	HSF	HSF
Cluster-58759.7	HSF	HSF
Cluster-58759.8	HSF	HSF
Cluster-5880.0	NAC	NAC
Cluster-58845.0	C2C2-Dof	C2C2->C2C2-Dof
Cluster-58884.0	NAC	NAC
Cluster-58893.2	HB-other	HB->HB-other
Cluster-58907.0	GeBP	GeBP
Cluster-58920.0	MYB-related	MYB->MYB-related
Cluster-58969.0	NF-YA	NF-Y->NF-YA
Cluster-58969.1	NF-YA	NF-Y->NF-YA
Cluster-58969.2	NF-YA	NF-Y->NF-YA
Cluster-58969.3	NF-YA	NF-Y->NF-YA
Cluster-58969.4	NF-YA	NF-Y->NF-YA
Cluster-58969.5	NF-YA	NF-Y->NF-YA
Cluster-58969.6	NF-YA	NF-Y->NF-YA
Cluster-58969.7	NF-YA	NF-Y->NF-YA
Cluster-58996.0	MYB-related	MYB->MYB-related
Cluster-58996.1	MYB-related	MYB->MYB-related
Cluster-58996.3	MYB-related	MYB->MYB-related
Cluster-58996.4	MYB-related	MYB->MYB-related
Cluster-59007.0	WRKY	WRKY
Cluster-59040.0	SBP	SBP
Cluster-59042.0	B3-ARF	B3->B3-ARF
Cluster-59042.1	B3-ARF	B3->B3-ARF
Cluster-59042.2	B3-ARF	B3->B3-ARF
Cluster-59042.3	B3-ARF	B3->B3-ARF
Cluster-59042.4	B3-ARF	B3->B3-ARF
Cluster-59042.5	B3-ARF	B3->B3-ARF
Cluster-59042.6	B3-ARF	B3->B3-ARF
Cluster-59210.0	MYB-related	MYB->MYB-related
Cluster-5922.0	C3H	C3H
Cluster-59262.0	bHLH	bHLH
Cluster-59262.1	bHLH	bHLH
Cluster-59262.10	bHLH	bHLH
Cluster-59262.11	bHLH	bHLH
Cluster-59262.12	bHLH	bHLH
Cluster-59262.13	bHLH	bHLH
Cluster-59262.14	bHLH	bHLH
Cluster-59262.16	bHLH	bHLH
Cluster-59262.17	bHLH	bHLH
Cluster-59262.18	bHLH	bHLH
Cluster-59262.19	bHLH	bHLH
Cluster-59262.2	bHLH	bHLH
Cluster-59262.20	bHLH	bHLH
Cluster-59262.21	bHLH	bHLH
Cluster-59262.22	bHLH	bHLH
Cluster-59262.3	bHLH	bHLH
Cluster-59262.4	bHLH	bHLH
Cluster-59262.5	bHLH	bHLH
Cluster-59262.6	bHLH	bHLH
Cluster-59262.7	bHLH	bHLH
Cluster-59262.8	bHLH	bHLH
Cluster-59262.9	bHLH	bHLH
Cluster-59263.5	C2H2	C2H2
Cluster-59376.0	C3H	C3H
Cluster-59376.1	C3H	C3H
Cluster-59376.2	C3H	C3H
Cluster-59376.3	C3H	C3H
Cluster-59376.4	C3H	C3H
Cluster-59380.0	C3H	C3H
Cluster-59380.1	C3H	C3H
Cluster-59380.2	C3H	C3H
Cluster-59389.0	CAMTA	CAMTA
Cluster-59389.2	CAMTA	CAMTA
Cluster-59389.4	CAMTA	CAMTA
Cluster-59389.5	CAMTA	CAMTA
Cluster-59389.6	CAMTA	CAMTA
Cluster-59469.1444	bZIP	bZIP
Cluster-59469.3014	DBB	DBB
Cluster-59469.3015	C2C2-CO-like	C2C2->C2C2-CO-like
Cluster-59469.3018	DBB	DBB
Cluster-59469.3023	C2C2-CO-like	C2C2->C2C2-CO-like
Cluster-59469.3428	C3H	C3H
Cluster-59469.3429	C3H	C3H
Cluster-59469.3433	C3H	C3H
Cluster-59469.3435	C3H	C3H
Cluster-59469.3436	C3H	C3H
Cluster-59707.1	bZIP	bZIP
Cluster-59911.0	bHLH	bHLH
Cluster-59952.0	bZIP	bZIP
Cluster-59966.0	C2C2-CO-like	C2C2->C2C2-CO-like
Cluster-59971.0	WRKY	WRKY
Cluster-60034.0	NAC	NAC
Cluster-60034.1	NAC	NAC
Cluster-60034.2	NAC	NAC
Cluster-60107.0	WRKY	WRKY
Cluster-60107.1	WRKY	WRKY
Cluster-60107.2	WRKY	WRKY
Cluster-60107.3	WRKY	WRKY
Cluster-60107.5	WRKY	WRKY
Cluster-60107.6	WRKY	WRKY
Cluster-60239.0	C2C2-GATA	C2C2->C2C2-GATA
Cluster-60544.0	GRAS	GRAS
Cluster-60629.0	B3	B3->B3
Cluster-60691.0	C2C2-GATA	C2C2->C2C2-GATA
Cluster-60726.0	HB-HD-ZIP	HB->HB-HD-ZIP
Cluster-60786.0	FAR1	FAR1
Cluster-60834.0	GARP-G2-like	GARP->GARP-G2-like
Cluster-60834.1	GARP-G2-like	GARP->GARP-G2-like
Cluster-60834.2	GARP-G2-like	GARP->GARP-G2-like
Cluster-60834.3	GARP-G2-like	GARP->GARP-G2-like
Cluster-60834.4	GARP-G2-like	GARP->GARP-G2-like
Cluster-60834.5	GARP-G2-like	GARP->GARP-G2-like
Cluster-60894.0	C3H	C3H
Cluster-60931.0	MYB-related	MYB->MYB-related
Cluster-60931.1	MYB-related	MYB->MYB-related
Cluster-60931.2	MYB-related	MYB->MYB-related
Cluster-60931.4	MYB-related	MYB->MYB-related
Cluster-60931.5	MYB-related	MYB->MYB-related
Cluster-60949.0	B3	B3->B3
Cluster-60949.1	B3	B3->B3
Cluster-60949.2	B3	B3->B3
Cluster-60949.3	B3	B3->B3
Cluster-60949.4	B3	B3->B3
Cluster-60991.0	GARP-G2-like	GARP->GARP-G2-like
Cluster-60991.1	GARP-G2-like	GARP->GARP-G2-like
Cluster-60991.2	GARP-G2-like	GARP->GARP-G2-like
Cluster-60991.3	GARP-G2-like	GARP->GARP-G2-like
Cluster-60991.4	GARP-G2-like	GARP->GARP-G2-like
Cluster-60991.6	GARP-G2-like	GARP->GARP-G2-like
Cluster-61063.1	WRKY	WRKY
Cluster-61133.0	DBB	DBB
Cluster-61195.0	WRKY	WRKY
Cluster-61290.0	C2H2	C2H2
Cluster-61360.0	MYB	MYB->MYB
Cluster-61360.1	MYB	MYB->MYB
Cluster-61373.1	NAC	NAC
Cluster-61373.2	NAC	NAC
Cluster-61428.0	zf-HD	zf-HD
Cluster-61428.1	zf-HD	zf-HD
Cluster-61428.10	zf-HD	zf-HD
Cluster-61428.11	zf-HD	zf-HD
Cluster-61428.13	zf-HD	zf-HD
Cluster-61428.2	zf-HD	zf-HD
Cluster-61428.3	zf-HD	zf-HD
Cluster-61428.4	zf-HD	zf-HD
Cluster-61428.5	zf-HD	zf-HD
Cluster-61428.6	zf-HD	zf-HD
Cluster-61428.7	zf-HD	zf-HD
Cluster-61428.8	zf-HD	zf-HD
Cluster-61428.9	zf-HD	zf-HD
Cluster-61456.0	C2C2-Dof	C2C2->C2C2-Dof
Cluster-61456.1	C2C2-Dof	C2C2->C2C2-Dof
Cluster-61456.11	C2C2-Dof	C2C2->C2C2-Dof
Cluster-61456.12	C2C2-Dof	C2C2->C2C2-Dof
Cluster-61456.5	C2C2-Dof	C2C2->C2C2-Dof
Cluster-61456.6	C2C2-Dof	C2C2->C2C2-Dof
Cluster-61456.7	C2C2-Dof	C2C2->C2C2-Dof
Cluster-61456.8	C2C2-Dof	C2C2->C2C2-Dof
Cluster-61456.9	C2C2-Dof	C2C2->C2C2-Dof
Cluster-61527.0	BES1	BES1
Cluster-61527.1	BES1	BES1
Cluster-61527.10	BES1	BES1
Cluster-61527.11	BES1	BES1
Cluster-61527.12	BES1	BES1
Cluster-61527.2	BES1	BES1
Cluster-61527.3	BES1	BES1
Cluster-61527.4	BES1	BES1
Cluster-61527.6	BES1	BES1
Cluster-61527.7	BES1	BES1
Cluster-61527.8	BES1	BES1
Cluster-61527.9	BES1	BES1
Cluster-61545.0	B3-ARF	B3->B3-ARF
Cluster-61545.1	B3-ARF	B3->B3-ARF
Cluster-61545.10	B3-ARF	B3->B3-ARF
Cluster-61545.11	B3-ARF	B3->B3-ARF
Cluster-61545.14	B3-ARF	B3->B3-ARF
Cluster-61545.2	B3-ARF	B3->B3-ARF
Cluster-61545.4	B3-ARF	B3->B3-ARF
Cluster-61545.7	B3-ARF	B3->B3-ARF
Cluster-61545.8	B3-ARF	B3->B3-ARF
Cluster-61545.9	B3-ARF	B3->B3-ARF
Cluster-61849.0	Alfin-like	Alfin-like
Cluster-61849.3	Alfin-like	Alfin-like
Cluster-61849.6	Alfin-like	Alfin-like
Cluster-62036.0	AP2/ERF-ERF	AP2/ERF->AP2/ERF-ERF
Cluster-62036.2	AP2/ERF-ERF	AP2/ERF->AP2/ERF-ERF
Cluster-62036.3	AP2/ERF-ERF	AP2/ERF->AP2/ERF-ERF
Cluster-62036.4	AP2/ERF-ERF	AP2/ERF->AP2/ERF-ERF
Cluster-62036.5	AP2/ERF-ERF	AP2/ERF->AP2/ERF-ERF
Cluster-62036.6	AP2/ERF-ERF	AP2/ERF->AP2/ERF-ERF
Cluster-62036.7	AP2/ERF-ERF	AP2/ERF->AP2/ERF-ERF
Cluster-62040.0	B3-ARF	B3->B3-ARF
Cluster-6212.0	C2C2-Dof	C2C2->C2C2-Dof
Cluster-62124.1	MYB-related	MYB->MYB-related
Cluster-62124.2	MYB	MYB->MYB
Cluster-62216.0	C2H2	C2H2
Cluster-62267.0	bHLH	bHLH
Cluster-62275.0	GRAS	GRAS
Cluster-62275.1	GRAS	GRAS
Cluster-62356.0	MYB-related	MYB->MYB-related
Cluster-62356.1	MYB-related	MYB->MYB-related
Cluster-62356.2	MYB-related	MYB->MYB-related
Cluster-62356.3	MYB-related	MYB->MYB-related
Cluster-62356.4	MYB-related	MYB->MYB-related
Cluster-62356.5	MYB-related	MYB->MYB-related
Cluster-6242.0	GARP-G2-like	GARP->GARP-G2-like
Cluster-6244.0	NAC	NAC
Cluster-62452.0	DBB	DBB
Cluster-62531.0	C3H	C3H
Cluster-62583.0	B3	B3->B3
Cluster-62726.0	AP2/ERF-ERF	AP2/ERF->AP2/ERF-ERF
Cluster-62765.0	FAR1	FAR1
Cluster-62765.1	FAR1	FAR1
Cluster-62765.3	FAR1	FAR1
Cluster-62765.4	FAR1	FAR1
Cluster-62765.5	FAR1	FAR1
Cluster-62765.6	FAR1	FAR1
Cluster-62779.0	AP2/ERF-ERF	AP2/ERF->AP2/ERF-ERF
Cluster-62822.0	AP2/ERF-ERF	AP2/ERF->AP2/ERF-ERF
Cluster-62822.1	AP2/ERF-ERF	AP2/ERF->AP2/ERF-ERF
Cluster-62994.0	HB-other	HB->HB-other
Cluster-63059.0	C2C2-LSD	C2C2->C2C2-LSD
Cluster-63062.0	C3H	C3H
Cluster-63062.1	C3H	C3H
Cluster-63062.2	C3H	C3H
Cluster-63062.3	C3H	C3H
Cluster-63062.4	C3H	C3H
Cluster-63062.5	C3H	C3H
Cluster-63062.6	C3H	C3H
Cluster-63062.7	C3H	C3H
Cluster-63137.0	BBR-BPC	BBR-BPC
Cluster-63137.1	BBR-BPC	BBR-BPC
Cluster-63137.2	BBR-BPC	BBR-BPC
Cluster-63137.3	BBR-BPC	BBR-BPC
Cluster-63137.4	BBR-BPC	BBR-BPC
Cluster-63137.5	BBR-BPC	BBR-BPC
Cluster-63240.0	FAR1	FAR1
Cluster-6329.0	C3H	C3H
Cluster-6344.0	MYB	MYB->MYB
Cluster-63503.0	TUB	TUB
Cluster-63612.1	EIL	EIL
Cluster-63612.2	EIL	EIL
Cluster-63612.3	EIL	EIL
Cluster-63617.2	MYB-related	MYB->MYB-related
Cluster-63617.3	MYB-related	MYB->MYB-related
Cluster-63617.4	MYB-related	MYB->MYB-related
Cluster-63617.5	MYB-related	MYB->MYB-related
Cluster-63617.7	MYB-related	MYB->MYB-related
Cluster-63617.8	MYB-related	MYB->MYB-related
Cluster-63716.0	MYB	MYB->MYB
Cluster-63716.1	MYB-related	MYB->MYB-related
Cluster-63716.2	MYB	MYB->MYB
Cluster-63716.3	MYB	MYB->MYB
Cluster-63799.0	WRKY	WRKY
Cluster-63802.0	C2C2-LSD	C2C2->C2C2-LSD
Cluster-63811.3	Alfin-like	Alfin-like
Cluster-63811.4	Alfin-like	Alfin-like
Cluster-63811.6	Alfin-like	Alfin-like
Cluster-63811.7	Alfin-like	Alfin-like
Cluster-64003.0	MYB-related	MYB->MYB-related
Cluster-64003.10	MYB-related	MYB->MYB-related
Cluster-64003.5	MYB-related	MYB->MYB-related
Cluster-64003.6	MYB-related	MYB->MYB-related
Cluster-64003.7	MYB-related	MYB->MYB-related
Cluster-64073.0	B3-ARF	B3->B3-ARF
Cluster-64073.1	B3-ARF	B3->B3-ARF
Cluster-64073.2	B3	B3->B3
Cluster-64073.3	B3	B3->B3
Cluster-64073.4	B3	B3->B3
Cluster-64073.5	B3-ARF	B3->B3-ARF
Cluster-64078.10	Alfin-like	Alfin-like
Cluster-64078.12	Alfin-like	Alfin-like
Cluster-64078.16	Alfin-like	Alfin-like
Cluster-64078.17	Alfin-like	Alfin-like
Cluster-64078.18	Alfin-like	Alfin-like
Cluster-64078.4	Alfin-like	Alfin-like
Cluster-64078.8	Alfin-like	Alfin-like
Cluster-64078.9	Alfin-like	Alfin-like
Cluster-64277.0	AP2/ERF-ERF	AP2/ERF->AP2/ERF-ERF
Cluster-64277.1	AP2/ERF-ERF	AP2/ERF->AP2/ERF-ERF
Cluster-64311.0	FAR1	FAR1
Cluster-64507.0	MYB-related	MYB->MYB-related
Cluster-64524.1	GARP-G2-like	GARP->GARP-G2-like
Cluster-64527.1	bZIP	bZIP
Cluster-64567.0	MYB-related	MYB->MYB-related
Cluster-64567.1	MYB	MYB->MYB
Cluster-64567.2	MYB	MYB->MYB
Cluster-64585.0	C2C2-GATA	C2C2->C2C2-GATA
Cluster-64594.0	AP2/ERF-ERF	AP2/ERF->AP2/ERF-ERF
Cluster-64594.1	AP2/ERF-ERF	AP2/ERF->AP2/ERF-ERF
Cluster-64628.0	C2C2-Dof	C2C2->C2C2-Dof
Cluster-64674.0	GRAS	GRAS
Cluster-64674.1	GRAS	GRAS
Cluster-64674.2	GRAS	GRAS
Cluster-64674.3	GRAS	GRAS
Cluster-64674.4	GRAS	GRAS
Cluster-64747.0	GARP-G2-like	GARP->GARP-G2-like
Cluster-64769.0	SBP	SBP
Cluster-64799.0	C2H2	C2H2
Cluster-65041.0	NAC	NAC
Cluster-65213.2	NF-YC	NF-Y->NF-YC
Cluster-65218.0	MYB-related	MYB->MYB-related
Cluster-65224.0	bHLH	bHLH
Cluster-65402.0	AP2/ERF-ERF	AP2/ERF->AP2/ERF-ERF
Cluster-65418.1	C3H	C3H
Cluster-65434.10	AP2/ERF-ERF	AP2/ERF->AP2/ERF-ERF
Cluster-65434.11	AP2/ERF-ERF	AP2/ERF->AP2/ERF-ERF
Cluster-65434.12	AP2/ERF-ERF	AP2/ERF->AP2/ERF-ERF
Cluster-65434.13	AP2/ERF-ERF	AP2/ERF->AP2/ERF-ERF
Cluster-65434.14	AP2/ERF-ERF	AP2/ERF->AP2/ERF-ERF
Cluster-65434.15	AP2/ERF-ERF	AP2/ERF->AP2/ERF-ERF
Cluster-65434.4	AP2/ERF-ERF	AP2/ERF->AP2/ERF-ERF
Cluster-65434.5	AP2/ERF-ERF	AP2/ERF->AP2/ERF-ERF
Cluster-65434.7	AP2/ERF-ERF	AP2/ERF->AP2/ERF-ERF
Cluster-65434.8	AP2/ERF-ERF	AP2/ERF->AP2/ERF-ERF
Cluster-65434.9	AP2/ERF-ERF	AP2/ERF->AP2/ERF-ERF
Cluster-65559.0	NAC	NAC
Cluster-65661.0	AP2/ERF-ERF	AP2/ERF->AP2/ERF-ERF
Cluster-65931.3	HB-BELL	HB->HB-BELL
Cluster-65931.4	HB-BELL	HB->HB-BELL
Cluster-65964.0	bHLH	bHLH
Cluster-65964.1	bHLH	bHLH
Cluster-65964.2	bHLH	bHLH
Cluster-65981.0	C2H2	C2H2
Cluster-66048.0	C3H	C3H
Cluster-66048.1	C3H	C3H
Cluster-66048.2	C3H	C3H
Cluster-66066.0	NF-YB	NF-Y->NF-YB
Cluster-66131.0	C2C2-GATA	C2C2->C2C2-GATA
Cluster-66178.0	TCP	TCP
Cluster-66234.0	HB-HD-ZIP	HB->HB-HD-ZIP
Cluster-66234.1	HB-HD-ZIP	HB->HB-HD-ZIP
Cluster-66234.2	HB-HD-ZIP	HB->HB-HD-ZIP
Cluster-66234.3	HB-HD-ZIP	HB->HB-HD-ZIP
Cluster-66234.4	HB-HD-ZIP	HB->HB-HD-ZIP
Cluster-66234.5	HB-HD-ZIP	HB->HB-HD-ZIP
Cluster-66251.0	C2C2-YABBY	C2C2->C2C2-YABBY
Cluster-66308.0	NAC	NAC
Cluster-66308.1	NAC	NAC
Cluster-66308.3	NAC	NAC
Cluster-66308.5	NAC	NAC
Cluster-66308.6	NAC	NAC
Cluster-66308.7	NAC	NAC
Cluster-66308.8	NAC	NAC
Cluster-66308.9	NAC	NAC
Cluster-66342.0	bZIP	bZIP
Cluster-66422.0	C2C2-GATA	C2C2->C2C2-GATA
Cluster-66422.1	C2C2-GATA	C2C2->C2C2-GATA
Cluster-66544.0	B3-ARF	B3->B3-ARF
Cluster-66560.0	C2C2-GATA	C2C2->C2C2-GATA
Cluster-66560.1	C2C2-GATA	C2C2->C2C2-GATA
Cluster-66664.5	C3H	C3H
Cluster-66741.0	NAC	NAC
Cluster-66792.0	C2C2-Dof	C2C2->C2C2-Dof
Cluster-66799.0	FAR1	FAR1
Cluster-66799.1	FAR1	FAR1
Cluster-66799.2	FAR1	FAR1
Cluster-66799.3	FAR1	FAR1
Cluster-66799.4	FAR1	FAR1
Cluster-66799.5	FAR1	FAR1
Cluster-66799.6	FAR1	FAR1
Cluster-66912.1	bHLH	bHLH
Cluster-66912.2	bHLH	bHLH
Cluster-6710.0	Trihelix	Trihelix
Cluster-6710.1	Trihelix	Trihelix
Cluster-67135.0	TUB	TUB
Cluster-67176.0	WRKY	WRKY
Cluster-67557.0	GeBP	GeBP
Cluster-67565.8	GRAS	GRAS
Cluster-67706.1	NAC	NAC
Cluster-67706.2	NAC	NAC
Cluster-67706.3	NAC	NAC
Cluster-67706.4	NAC	NAC
Cluster-67706.5	NAC	NAC
Cluster-67724.0	bHLH	bHLH
Cluster-67724.2	bHLH	bHLH
Cluster-67724.3	bHLH	bHLH
Cluster-67823.0	bZIP	bZIP
Cluster-67891.0	AP2/ERF-ERF	AP2/ERF->AP2/ERF-ERF
Cluster-67891.1	AP2/ERF-ERF	AP2/ERF->AP2/ERF-ERF
Cluster-67894.0	GARP-ARR-B	GARP->GARP-ARR-B
Cluster-67894.1	GARP-ARR-B	GARP->GARP-ARR-B
Cluster-67894.2	GARP-ARR-B	GARP->GARP-ARR-B
Cluster-67894.3	GARP-ARR-B	GARP->GARP-ARR-B
Cluster-67894.4	GARP-ARR-B	GARP->GARP-ARR-B
Cluster-67894.5	GARP-ARR-B	GARP->GARP-ARR-B
Cluster-679.0	FAR1	FAR1
Cluster-68020.0	C2H2	C2H2
Cluster-6805.0	C3H	C3H
Cluster-68086.0	BBR-BPC	BBR-BPC
Cluster-68086.1	BBR-BPC	BBR-BPC
Cluster-68086.2	BBR-BPC	BBR-BPC
Cluster-68086.3	BBR-BPC	BBR-BPC
Cluster-68086.4	BBR-BPC	BBR-BPC
Cluster-68086.5	BBR-BPC	BBR-BPC
Cluster-68086.6	BBR-BPC	BBR-BPC
Cluster-68086.8	BBR-BPC	BBR-BPC
Cluster-68117.0	bHLH	bHLH
Cluster-68117.1	bHLH	bHLH
Cluster-68117.2	bHLH	bHLH
Cluster-68179.0	Trihelix	Trihelix
Cluster-68179.1	Trihelix	Trihelix
Cluster-68179.2	Trihelix	Trihelix
Cluster-68179.3	Trihelix	Trihelix
Cluster-68179.4	Trihelix	Trihelix
Cluster-68179.5	Trihelix	Trihelix
Cluster-68349.0	OFP	OFP
Cluster-68396.0	C2H2	C2H2
Cluster-68401.0	C3H	C3H
Cluster-68442.0	SBP	SBP
Cluster-68452.0	bZIP	bZIP
Cluster-68452.1	bZIP	bZIP
Cluster-68452.5	bZIP	bZIP
Cluster-68452.8	bZIP	bZIP
Cluster-68602.0	TCP	TCP
Cluster-68602.1	TCP	TCP
Cluster-68602.2	TCP	TCP
Cluster-68602.4	TCP	TCP
Cluster-68602.5	TCP	TCP
Cluster-68602.6	TCP	TCP
Cluster-68602.7	TCP	TCP
Cluster-68602.8	TCP	TCP
Cluster-68602.9	TCP	TCP
Cluster-68718.0	GeBP	GeBP
Cluster-68718.1	GeBP	GeBP
Cluster-68718.2	GeBP	GeBP
Cluster-68723.0	C2C2-Dof	C2C2->C2C2-Dof
Cluster-68723.1	C2C2-Dof	C2C2->C2C2-Dof
Cluster-68723.3	C2C2-Dof	C2C2->C2C2-Dof
Cluster-68723.4	C2C2-Dof	C2C2->C2C2-Dof
Cluster-68723.5	C2C2-Dof	C2C2->C2C2-Dof
Cluster-68723.6	C2C2-Dof	C2C2->C2C2-Dof
Cluster-68723.7	C2C2-Dof	C2C2->C2C2-Dof
Cluster-68725.0	B3	B3->B3
Cluster-68725.1	B3	B3->B3
Cluster-68725.2	B3	B3->B3
Cluster-68725.3	B3	B3->B3
Cluster-68725.4	B3	B3->B3
Cluster-68743.0	BSD	BSD
Cluster-68836.0	C3H	C3H
Cluster-68836.1	C3H	C3H
Cluster-68836.2	C3H	C3H
Cluster-68836.3	C3H	C3H
Cluster-68836.4	C3H	C3H
Cluster-68836.5	C3H	C3H
Cluster-68852.0	Trihelix	Trihelix
Cluster-68916.0	BES1	BES1
Cluster-68916.1	BES1	BES1
Cluster-68916.2	BES1	BES1
Cluster-68916.3	BES1	BES1
Cluster-68980.0	MYB-related	MYB->MYB-related
Cluster-69039.1	SBP	SBP
Cluster-69039.10	SBP	SBP
Cluster-69039.12	SBP	SBP
Cluster-69039.13	SBP	SBP
Cluster-69039.15	SBP	SBP
Cluster-69039.16	SBP	SBP
Cluster-69039.17	SBP	SBP
Cluster-69039.2	SBP	SBP
Cluster-69039.3	SBP	SBP
Cluster-69039.4	SBP	SBP
Cluster-69039.5	SBP	SBP
Cluster-69039.7	SBP	SBP
Cluster-69039.8	SBP	SBP
Cluster-69071.5	WRKY	WRKY
Cluster-69150.0	NAC	NAC
Cluster-69191.0	WRKY	WRKY
Cluster-69191.1	WRKY	WRKY
Cluster-69213.0	GARP-G2-like	GARP->GARP-G2-like
Cluster-69227.0	TCP	TCP
Cluster-69227.1	TCP	TCP
Cluster-69227.2	TCP	TCP
Cluster-69227.3	TCP	TCP
Cluster-69227.4	TCP	TCP
Cluster-69227.5	TCP	TCP
Cluster-69228.0	NAC	NAC
Cluster-69232.0	MADS-MIKC	MADS->MADS-MIKC
Cluster-69232.1	MADS-MIKC	MADS->MADS-MIKC
Cluster-69391.1	GARP-G2-like	GARP->GARP-G2-like
Cluster-69483.0	NAC	NAC
Cluster-69485.3	C3H	C3H
Cluster-69715.0	C2H2	C2H2
Cluster-69715.1	C2H2	C2H2
Cluster-69751.1	MYB-related	MYB->MYB-related
Cluster-69836.0	B3	B3->B3
Cluster-69889.0	bZIP	bZIP
Cluster-69889.1	bZIP	bZIP
Cluster-69889.2	bZIP	bZIP
Cluster-69889.4	bZIP	bZIP
Cluster-69889.6	bZIP	bZIP
Cluster-69941.0	Tify	Tify
Cluster-70001.0	GARP-G2-like	GARP->GARP-G2-like
Cluster-70001.1	GARP-G2-like	GARP->GARP-G2-like
Cluster-70001.10	GARP-G2-like	GARP->GARP-G2-like
Cluster-70001.2	GARP-G2-like	GARP->GARP-G2-like
Cluster-70001.3	GARP-G2-like	GARP->GARP-G2-like
Cluster-70001.4	GARP-G2-like	GARP->GARP-G2-like
Cluster-70001.5	GARP-G2-like	GARP->GARP-G2-like
Cluster-70001.6	GARP-G2-like	GARP->GARP-G2-like
Cluster-70001.7	GARP-G2-like	GARP->GARP-G2-like
Cluster-70001.8	GARP-G2-like	GARP->GARP-G2-like
Cluster-70001.9	GARP-G2-like	GARP->GARP-G2-like
Cluster-70070.0	MYB	MYB->MYB
Cluster-70075.2	NF-YB	NF-Y->NF-YB
Cluster-70136.0	CPP	CPP
Cluster-70136.1	CPP	CPP
Cluster-70136.2	CPP	CPP
Cluster-70136.3	CPP	CPP
Cluster-70136.4	CPP	CPP
Cluster-70136.5	CPP	CPP
Cluster-70265.0	HB-other	HB->HB-other
Cluster-70276.0	TUB	TUB
Cluster-70276.1	TUB	TUB
Cluster-70276.2	TUB	TUB
Cluster-70276.3	TUB	TUB
Cluster-70276.4	TUB	TUB
Cluster-70276.5	TUB	TUB
Cluster-70276.6	TUB	TUB
Cluster-70295.1	bZIP	bZIP
Cluster-70295.2	bZIP	bZIP
Cluster-70295.3	bZIP	bZIP
Cluster-70295.4	bZIP	bZIP
Cluster-70295.5	bZIP	bZIP
Cluster-70295.7	bZIP	bZIP
Cluster-70295.8	bZIP	bZIP
Cluster-70344.0	FAR1	FAR1
Cluster-70344.2	FAR1	FAR1
Cluster-70344.3	FAR1	FAR1
Cluster-70344.4	FAR1	FAR1
Cluster-70344.6	FAR1	FAR1
Cluster-70344.7	FAR1	FAR1
Cluster-70348.1	bZIP	bZIP
Cluster-70348.2	bZIP	bZIP
Cluster-70348.3	bZIP	bZIP
Cluster-70348.4	bZIP	bZIP
Cluster-70348.5	bZIP	bZIP
Cluster-70394.0	WRKY	WRKY
Cluster-70394.1	WRKY	WRKY
Cluster-70394.2	WRKY	WRKY
Cluster-70394.3	WRKY	WRKY
Cluster-70394.4	WRKY	WRKY
Cluster-70394.5	WRKY	WRKY
Cluster-70394.6	WRKY	WRKY
Cluster-70394.7	WRKY	WRKY
Cluster-70485.0	C2H2	C2H2
Cluster-70563.0	GRAS	GRAS
Cluster-70628.0	C3H	C3H
Cluster-70696.0	MADS-M-type	MADS->MADS-M-type
Cluster-70734.0	SBP	SBP
Cluster-70734.1	SBP	SBP
Cluster-70734.10	SBP	SBP
Cluster-70734.12	SBP	SBP
Cluster-70734.13	SBP	SBP
Cluster-70734.3	SBP	SBP
Cluster-70734.4	SBP	SBP
Cluster-70734.5	SBP	SBP
Cluster-70734.6	SBP	SBP
Cluster-70734.7	SBP	SBP
Cluster-70734.9	SBP	SBP
Cluster-70881.0	MYB-related	MYB->MYB-related
Cluster-70883.0	bHLH	bHLH
Cluster-70883.1	bHLH	bHLH
Cluster-70883.2	bHLH	bHLH
Cluster-70883.3	bHLH	bHLH
Cluster-70907.0	GARP-G2-like	GARP->GARP-G2-like
Cluster-70907.3	GARP-G2-like	GARP->GARP-G2-like
Cluster-70907.4	GARP-G2-like	GARP->GARP-G2-like
Cluster-70907.5	GARP-G2-like	GARP->GARP-G2-like
Cluster-70907.7	GARP-G2-like	GARP->GARP-G2-like
Cluster-70971.0	C2H2	C2H2
Cluster-71018.0	C3H	C3H
Cluster-71057.0	WRKY	WRKY
Cluster-71057.1	WRKY	WRKY
Cluster-71057.2	WRKY	WRKY
Cluster-71057.3	WRKY	WRKY
Cluster-71057.4	WRKY	WRKY
Cluster-71057.5	WRKY	WRKY
Cluster-71057.6	WRKY	WRKY
Cluster-71095.0	MYB-related	MYB->MYB-related
Cluster-71095.1	MYB-related	MYB->MYB-related
Cluster-71095.2	MYB-related	MYB->MYB-related
Cluster-71095.4	MYB-related	MYB->MYB-related
Cluster-71095.5	MYB-related	MYB->MYB-related
Cluster-71095.6	MYB-related	MYB->MYB-related
Cluster-71136.0	bHLH	bHLH
Cluster-71216.1	C2H2	C2H2
Cluster-71282.0	HB-HD-ZIP	HB->HB-HD-ZIP
Cluster-71282.2	HB-HD-ZIP	HB->HB-HD-ZIP
Cluster-71383.0	bHLH	bHLH
Cluster-71468.0	bZIP	bZIP
Cluster-71468.2	bZIP	bZIP
Cluster-71468.3	bZIP	bZIP
Cluster-71468.4	bZIP	bZIP
Cluster-71468.5	bZIP	bZIP
Cluster-71497.0	Tify	Tify
Cluster-71497.1	Tify	Tify
Cluster-71497.2	Tify	Tify
Cluster-71497.3	Tify	Tify
Cluster-71497.4	Tify	Tify
Cluster-71497.5	Tify	Tify
Cluster-71497.6	Tify	Tify
Cluster-71497.7	Tify	Tify
Cluster-71497.8	Tify	Tify
Cluster-71576.0	GARP-G2-like	GARP->GARP-G2-like
Cluster-71576.1	GARP-G2-like	GARP->GARP-G2-like
Cluster-71576.2	GARP-G2-like	GARP->GARP-G2-like
Cluster-71576.3	GARP-G2-like	GARP->GARP-G2-like
Cluster-71576.4	GARP-G2-like	GARP->GARP-G2-like
Cluster-71576.5	GARP-G2-like	GARP->GARP-G2-like
Cluster-71576.6	GARP-G2-like	GARP->GARP-G2-like
Cluster-71576.7	GARP-G2-like	GARP->GARP-G2-like
Cluster-71576.8	GARP-G2-like	GARP->GARP-G2-like
Cluster-71576.9	GARP-G2-like	GARP->GARP-G2-like
Cluster-71650.0	BBR-BPC	BBR-BPC
Cluster-71650.1	BBR-BPC	BBR-BPC
Cluster-71650.2	BBR-BPC	BBR-BPC
Cluster-71650.3	BBR-BPC	BBR-BPC
Cluster-71650.4	BBR-BPC	BBR-BPC
Cluster-7171.0	HB-other	HB->HB-other
Cluster-71712.0	GARP-G2-like	GARP->GARP-G2-like
Cluster-71730.0	NAC	NAC
Cluster-71795.1	HSF	HSF
Cluster-71795.2	HSF	HSF
Cluster-71795.3	HSF	HSF
Cluster-71795.4	HSF	HSF
Cluster-71795.5	HSF	HSF
Cluster-71795.6	HSF	HSF
Cluster-71796.1	C3H	C3H
Cluster-71848.0	C2C2-Dof	C2C2->C2C2-Dof
Cluster-71848.1	C2C2-Dof	C2C2->C2C2-Dof
Cluster-71848.2	C2C2-Dof	C2C2->C2C2-Dof
Cluster-71848.3	C2C2-Dof	C2C2->C2C2-Dof
Cluster-71848.4	C2C2-Dof	C2C2->C2C2-Dof
Cluster-71900.0	AP2/ERF-ERF	AP2/ERF->AP2/ERF-ERF
Cluster-71965.0	C3H	C3H
Cluster-72011.0	MYB	MYB->MYB
Cluster-72111.0	C3H	C3H
Cluster-72171.0	OFP	OFP
Cluster-72179.0	B3-ARF	B3->B3-ARF
Cluster-72179.1	B3-ARF	B3->B3-ARF
Cluster-72179.2	B3-ARF	B3->B3-ARF
Cluster-72179.3	B3-ARF	B3->B3-ARF
Cluster-72179.5	B3-ARF	B3->B3-ARF
Cluster-72179.6	B3-ARF	B3->B3-ARF
Cluster-72198.0	NAC	NAC
Cluster-72198.1	NAC	NAC
Cluster-72198.2	NAC	NAC
Cluster-72198.3	NAC	NAC
Cluster-72198.4	NAC	NAC
Cluster-72198.5	NAC	NAC
Cluster-72251.0	MADS-MIKC	MADS->MADS-MIKC
Cluster-72267.1	bZIP	bZIP
Cluster-72267.2	bZIP	bZIP
Cluster-72384.0	bHLH	bHLH
Cluster-72384.1	bHLH	bHLH
Cluster-72414.0	WRKY	WRKY
Cluster-72666.0	AP2/ERF-ERF	AP2/ERF->AP2/ERF-ERF
Cluster-72739.0	C2H2	C2H2
Cluster-72786.0	OFP	OFP
Cluster-72796.36	C2H2	C2H2
Cluster-72832.0	GRAS	GRAS
Cluster-72853.0	MYB-related	MYB->MYB-related
Cluster-72866.0	bHLH	bHLH
Cluster-72866.1	bHLH	bHLH
Cluster-72917.0	NF-YA	NF-Y->NF-YA
Cluster-73051.0	C3H	C3H
Cluster-73051.3	C3H	C3H
Cluster-73051.4	C3H	C3H
Cluster-73051.5	C3H	C3H
Cluster-73051.8	C3H	C3H
Cluster-73146.0	C2C2-GATA	C2C2->C2C2-GATA
Cluster-73146.1	C2C2-GATA	C2C2->C2C2-GATA
Cluster-73146.2	C2C2-GATA	C2C2->C2C2-GATA
Cluster-73146.3	C2C2-GATA	C2C2->C2C2-GATA
Cluster-73146.4	C2C2-GATA	C2C2->C2C2-GATA
Cluster-73404.0	NAC	NAC
Cluster-73405.0	NF-YA	NF-Y->NF-YA
Cluster-73592.0	NAC	NAC
Cluster-73592.1	NAC	NAC
Cluster-73592.2	NAC	NAC
Cluster-73592.3	NAC	NAC
Cluster-73592.4	NAC	NAC
Cluster-73594.0	bHLH	bHLH
Cluster-73594.12	bHLH	bHLH
Cluster-73594.13	bHLH	bHLH
Cluster-73594.15	bHLH	bHLH
Cluster-73594.16	bHLH	bHLH
Cluster-73745.0	GARP-G2-like	GARP->GARP-G2-like
Cluster-73751.0	SBP	SBP
Cluster-73751.1	SBP	SBP
Cluster-73751.2	SBP	SBP
Cluster-73821.0	MYB-related	MYB->MYB-related
Cluster-73821.1	MYB-related	MYB->MYB-related
Cluster-73821.2	MYB-related	MYB->MYB-related
Cluster-73821.3	MYB-related	MYB->MYB-related
Cluster-73821.4	MYB-related	MYB->MYB-related
Cluster-73821.5	MYB-related	MYB->MYB-related
Cluster-73821.6	MYB-related	MYB->MYB-related
Cluster-73824.0	C2H2	C2H2
Cluster-73946.0	RWP-RK	RWP-RK
Cluster-73959.0	bZIP	bZIP
Cluster-73959.1	bZIP	bZIP
Cluster-73959.3	bZIP	bZIP
Cluster-73959.4	bZIP	bZIP
Cluster-73959.5	bZIP	bZIP
Cluster-73959.6	bZIP	bZIP
Cluster-73959.7	bZIP	bZIP
Cluster-74069.0	WRKY	WRKY
Cluster-74069.1	WRKY	WRKY
Cluster-74069.3	WRKY	WRKY
Cluster-74069.4	WRKY	WRKY
Cluster-74069.5	WRKY	WRKY
Cluster-74069.6	WRKY	WRKY
Cluster-74069.7	WRKY	WRKY
Cluster-74069.8	WRKY	WRKY
Cluster-74069.9	WRKY	WRKY
Cluster-74105.0	Trihelix	Trihelix
Cluster-74105.1	Trihelix	Trihelix
Cluster-74105.3	Trihelix	Trihelix
Cluster-74105.4	Trihelix	Trihelix
Cluster-74105.5	Trihelix	Trihelix
Cluster-74292.1	HB-other	HB->HB-other
Cluster-74292.2	HB-other	HB->HB-other
Cluster-74292.4	HB-other	HB->HB-other
Cluster-74292.6	HB-other	HB->HB-other
Cluster-74342.0	bZIP	bZIP
Cluster-74342.1	bZIP	bZIP
Cluster-74364.0	zf-HD	zf-HD
Cluster-74364.1	zf-HD	zf-HD
Cluster-74466.0	WRKY	WRKY
Cluster-74466.1	WRKY	WRKY
Cluster-74466.2	WRKY	WRKY
Cluster-74466.3	WRKY	WRKY
Cluster-74466.4	WRKY	WRKY
Cluster-74466.5	WRKY	WRKY
Cluster-74466.6	WRKY	WRKY
Cluster-74466.7	WRKY	WRKY
Cluster-74573.2	Whirly	Whirly
Cluster-74573.4	Whirly	Whirly
Cluster-74573.5	Whirly	Whirly
Cluster-74573.6	Whirly	Whirly
Cluster-74573.7	Whirly	Whirly
Cluster-74573.9	Whirly	Whirly
Cluster-74616.0	MYB	MYB->MYB
Cluster-74616.1	MYB	MYB->MYB
Cluster-74616.2	MYB	MYB->MYB
Cluster-74616.3	MYB	MYB->MYB
Cluster-74653.0	NF-YB	NF-Y->NF-YB
Cluster-74665.0	GRAS	GRAS
Cluster-74732.1	HSF	HSF
Cluster-74732.2	HSF	HSF
Cluster-74732.3	HSF	HSF
Cluster-74732.4	HSF	HSF
Cluster-74767.0	C2H2	C2H2
Cluster-74819.0	AP2/ERF-ERF	AP2/ERF->AP2/ERF-ERF
Cluster-74819.1	AP2/ERF-ERF	AP2/ERF->AP2/ERF-ERF
Cluster-74819.10	AP2/ERF-AP2	AP2/ERF->AP2/ERF-AP2
Cluster-74819.11	AP2/ERF-ERF	AP2/ERF->AP2/ERF-ERF
Cluster-74819.12	AP2/ERF-ERF	AP2/ERF->AP2/ERF-ERF
Cluster-74819.2	AP2/ERF-ERF	AP2/ERF->AP2/ERF-ERF
Cluster-74819.4	AP2/ERF-AP2	AP2/ERF->AP2/ERF-AP2
Cluster-74819.5	AP2/ERF-AP2	AP2/ERF->AP2/ERF-AP2
Cluster-74819.6	AP2/ERF-ERF	AP2/ERF->AP2/ERF-ERF
Cluster-74819.7	AP2/ERF-ERF	AP2/ERF->AP2/ERF-ERF
Cluster-74819.8	AP2/ERF-ERF	AP2/ERF->AP2/ERF-ERF
Cluster-74819.9	AP2/ERF-ERF	AP2/ERF->AP2/ERF-ERF
Cluster-74938.1	HB-other	HB->HB-other
Cluster-74938.2	HB-other	HB->HB-other
Cluster-74938.3	HB-other	HB->HB-other
Cluster-74938.4	HB-other	HB->HB-other
Cluster-74938.5	HB-other	HB->HB-other
Cluster-74938.6	HB-other	HB->HB-other
Cluster-7495.1	GRAS	GRAS
Cluster-75173.0	AP2/ERF-ERF	AP2/ERF->AP2/ERF-ERF
Cluster-75173.1	AP2/ERF-ERF	AP2/ERF->AP2/ERF-ERF
Cluster-75173.2	AP2/ERF-ERF	AP2/ERF->AP2/ERF-ERF
Cluster-75173.3	AP2/ERF-ERF	AP2/ERF->AP2/ERF-ERF
Cluster-75180.0	bHLH	bHLH
Cluster-75293.0	bHLH	bHLH
Cluster-75293.1	bHLH	bHLH
Cluster-75293.4	bHLH	bHLH
Cluster-75326.0	NAC	NAC
Cluster-75369.0	FAR1	FAR1
Cluster-75369.1	FAR1	FAR1
Cluster-75369.2	FAR1	FAR1
Cluster-75369.20	FAR1	FAR1
Cluster-75369.3	FAR1	FAR1
Cluster-75369.6	FAR1	FAR1
Cluster-75437.0	C2C2-YABBY	C2C2->C2C2-YABBY
Cluster-75449.3	MADS-M-type	MADS->MADS-M-type
Cluster-75491.0	GARP-G2-like	GARP->GARP-G2-like
Cluster-75576.0	Trihelix	Trihelix
Cluster-75576.1	Trihelix	Trihelix
Cluster-75576.3	Trihelix	Trihelix
Cluster-75576.5	Trihelix	Trihelix
Cluster-75576.6	Trihelix	Trihelix
Cluster-75576.7	Trihelix	Trihelix
Cluster-75703.0	C2H2	C2H2
Cluster-75791.1	C2H2	C2H2
Cluster-75791.10	C2H2	C2H2
Cluster-75791.15	C2H2	C2H2
Cluster-75791.2	C2H2	C2H2
Cluster-75791.21	C2H2	C2H2
Cluster-75791.23	C2H2	C2H2
Cluster-75791.24	C2H2	C2H2
Cluster-75791.25	C2H2	C2H2
Cluster-75791.27	C2H2	C2H2
Cluster-75791.28	C2H2	C2H2
Cluster-75791.3	C2H2	C2H2
Cluster-75791.5	C2H2	C2H2
Cluster-75791.6	C2H2	C2H2
Cluster-75791.8	C2H2	C2H2
Cluster-75791.9	C2H2	C2H2
Cluster-75827.0	FAR1	FAR1
Cluster-75827.1	FAR1	FAR1
Cluster-75827.2	FAR1	FAR1
Cluster-75827.4	FAR1	FAR1
Cluster-75827.5	FAR1	FAR1
Cluster-75917.0	C3H	C3H
Cluster-75917.1	C3H	C3H
Cluster-75917.2	C3H	C3H
Cluster-75917.3	C3H	C3H
Cluster-75917.4	C3H	C3H
Cluster-75917.5	C3H	C3H
Cluster-75917.6	C3H	C3H
Cluster-75917.7	C3H	C3H
Cluster-75917.8	C3H	C3H
Cluster-75950.3	FAR1	FAR1
Cluster-75950.6	FAR1	FAR1
Cluster-75950.7	FAR1	FAR1
Cluster-75950.8	FAR1	FAR1
Cluster-75975.0	B3	B3->B3
Cluster-76088.1	TCP	TCP
Cluster-76088.2	TCP	TCP
Cluster-76088.3	TCP	TCP
Cluster-76088.4	TCP	TCP
Cluster-76088.5	TCP	TCP
Cluster-76115.0	GARP-G2-like	GARP->GARP-G2-like
Cluster-76119.0	bZIP	bZIP
Cluster-76247.0	GARP-G2-like	GARP->GARP-G2-like
Cluster-76247.1	GARP-G2-like	GARP->GARP-G2-like
Cluster-76247.2	GARP-G2-like	GARP->GARP-G2-like
Cluster-76247.3	GARP-G2-like	GARP->GARP-G2-like
Cluster-76290.0	NAC	NAC
Cluster-76290.1	NAC	NAC
Cluster-76290.3	NAC	NAC
Cluster-76290.4	NAC	NAC
Cluster-76290.5	NAC	NAC
Cluster-76290.6	NAC	NAC
Cluster-76295.0	HB-other	HB->HB-other
Cluster-76295.1	HB-other	HB->HB-other
Cluster-76299.0	BBR-BPC	BBR-BPC
Cluster-76375.0	WRKY	WRKY
Cluster-76375.1	WRKY	WRKY
Cluster-76401.0	GARP-G2-like	GARP->GARP-G2-like
Cluster-76505.0	C2H2	C2H2
Cluster-76505.1	C2H2	C2H2
Cluster-76505.2	C2H2	C2H2
Cluster-76505.3	C2H2	C2H2
Cluster-76505.4	C2H2	C2H2
Cluster-76509.0	C2H2	C2H2
Cluster-76509.1	C2H2	C2H2
Cluster-76509.3	C2H2	C2H2
Cluster-76509.4	C2H2	C2H2
Cluster-76517.1	bZIP	bZIP
Cluster-76517.2	bZIP	bZIP
Cluster-76517.3	bZIP	bZIP
Cluster-76517.4	bZIP	bZIP
Cluster-76517.6	bZIP	bZIP
Cluster-76537.0	MYB	MYB->MYB
Cluster-76626.3	C3H	C3H
Cluster-76626.4	C3H	C3H
Cluster-76658.0	NF-YC	NF-Y->NF-YC
Cluster-76658.1	NF-YC	NF-Y->NF-YC
Cluster-76658.2	NF-YC	NF-Y->NF-YC
Cluster-76658.3	NF-YC	NF-Y->NF-YC
Cluster-76658.4	NF-YC	NF-Y->NF-YC
Cluster-76658.5	NF-YC	NF-Y->NF-YC
Cluster-76658.6	NF-YC	NF-Y->NF-YC
Cluster-76658.7	NF-YC	NF-Y->NF-YC
Cluster-76667.0	bZIP	bZIP
Cluster-76667.1	bZIP	bZIP
Cluster-76712.0	MADS-M-type	MADS->MADS-M-type
Cluster-76755.0	MYB-related	MYB->MYB-related
Cluster-76769.0	WRKY	WRKY
Cluster-76797.0	WRKY	WRKY
Cluster-76797.1	WRKY	WRKY
Cluster-76797.3	WRKY	WRKY
Cluster-76797.5	WRKY	WRKY
Cluster-76797.6	WRKY	WRKY
Cluster-76797.8	WRKY	WRKY
Cluster-76803.0	LOB	LOB
Cluster-76803.1	LOB	LOB
Cluster-76803.2	LOB	LOB
Cluster-76803.3	LOB	LOB
Cluster-76803.4	LOB	LOB
Cluster-76813.1	MYB	MYB->MYB
Cluster-76859.0	bHLH	bHLH
Cluster-76859.2	bHLH	bHLH
Cluster-76859.3	bHLH	bHLH
Cluster-76859.5	bHLH	bHLH
Cluster-76956.0	NF-YB	NF-Y->NF-YB
Cluster-76956.1	NF-YB	NF-Y->NF-YB
Cluster-76972.0	MYB-related	MYB->MYB-related
Cluster-76983.0	DBP	DBP
Cluster-76983.2	DBP	DBP
Cluster-76983.3	DBP	DBP
Cluster-76983.5	DBP	DBP
Cluster-76983.6	DBP	DBP
Cluster-76992.2	C2H2	C2H2
Cluster-77002.0	SBP	SBP
Cluster-77011.0	bHLH	bHLH
Cluster-77011.1	bHLH	bHLH
Cluster-77011.2	bHLH	bHLH
Cluster-77011.3	bHLH	bHLH
Cluster-77011.4	bHLH	bHLH
Cluster-77011.5	bHLH	bHLH
Cluster-77011.6	bHLH	bHLH
Cluster-77011.7	bHLH	bHLH
Cluster-77011.8	bHLH	bHLH
Cluster-77102.0	bZIP	bZIP
Cluster-77207.0	PLATZ	PLATZ
Cluster-77207.1	PLATZ	PLATZ
Cluster-77219.0	AP2/ERF-ERF	AP2/ERF->AP2/ERF-ERF
Cluster-77219.1	AP2/ERF-ERF	AP2/ERF->AP2/ERF-ERF
Cluster-77219.4	AP2/ERF-ERF	AP2/ERF->AP2/ERF-ERF
Cluster-77219.5	AP2/ERF-ERF	AP2/ERF->AP2/ERF-ERF
Cluster-77261.0	HB-HD-ZIP	HB->HB-HD-ZIP
Cluster-7732.0	LOB	LOB
Cluster-77373.2	RWP-RK	RWP-RK
Cluster-77405.0	C2C2-GATA	C2C2->C2C2-GATA
Cluster-77405.1	C2C2-GATA	C2C2->C2C2-GATA
Cluster-77429.0	FAR1	FAR1
Cluster-77429.1	FAR1	FAR1
Cluster-77429.2	FAR1	FAR1
Cluster-77429.3	FAR1	FAR1
Cluster-77429.4	FAR1	FAR1
Cluster-77498.0	GRF	GRF
Cluster-77524.0	FAR1	FAR1
Cluster-77524.1	FAR1	FAR1
Cluster-77524.2	FAR1	FAR1
Cluster-77524.3	FAR1	FAR1
Cluster-77524.4	FAR1	FAR1
Cluster-77524.5	FAR1	FAR1
Cluster-77524.7	FAR1	FAR1
Cluster-77524.8	FAR1	FAR1
Cluster-77537.0	C2H2	C2H2
Cluster-7756.0	MYB	MYB->MYB
Cluster-77574.0	bZIP	bZIP
Cluster-77592.0	zf-HD	zf-HD
Cluster-77592.2	zf-HD	zf-HD
Cluster-77592.3	zf-HD	zf-HD
Cluster-77711.0	C2C2-Dof	C2C2->C2C2-Dof
Cluster-77711.1	C2C2-Dof	C2C2->C2C2-Dof
Cluster-77711.10	C2C2-Dof	C2C2->C2C2-Dof
Cluster-77711.2	C2C2-Dof	C2C2->C2C2-Dof
Cluster-77711.3	C2C2-Dof	C2C2->C2C2-Dof
Cluster-77711.4	C2C2-Dof	C2C2->C2C2-Dof
Cluster-77711.5	C2C2-Dof	C2C2->C2C2-Dof
Cluster-77711.6	C2C2-Dof	C2C2->C2C2-Dof
Cluster-77711.7	C2C2-Dof	C2C2->C2C2-Dof
Cluster-77711.8	C2C2-Dof	C2C2->C2C2-Dof
Cluster-77711.9	C2C2-Dof	C2C2->C2C2-Dof
Cluster-77712.14	TUB	TUB
Cluster-77712.207	TUB	TUB
Cluster-77732.2	GARP-G2-like	GARP->GARP-G2-like
Cluster-77788.0	WRKY	WRKY
Cluster-77811.0	MYB-related	MYB->MYB-related
Cluster-77814.0	MADS-MIKC	MADS->MADS-MIKC
Cluster-77835.0	MYB-related	MYB->MYB-related
Cluster-77835.1	MYB-related	MYB->MYB-related
Cluster-77835.2	MYB-related	MYB->MYB-related
Cluster-77835.3	MYB-related	MYB->MYB-related
Cluster-77835.4	MYB-related	MYB->MYB-related
Cluster-77844.0	AP2/ERF-ERF	AP2/ERF->AP2/ERF-ERF
Cluster-77844.1	AP2/ERF-ERF	AP2/ERF->AP2/ERF-ERF
Cluster-77856.0	C2H2	C2H2
Cluster-77856.1	C2H2	C2H2
Cluster-77856.2	C2H2	C2H2
Cluster-77856.3	C2H2	C2H2
Cluster-77856.4	C2H2	C2H2
Cluster-77856.5	C2H2	C2H2
Cluster-77904.11	C3H	C3H
Cluster-77904.12	C3H	C3H
Cluster-77904.15	C3H	C3H
Cluster-77904.16	C3H	C3H
Cluster-77904.2	C3H	C3H
Cluster-77936.0	C3H	C3H
Cluster-77936.1	C3H	C3H
Cluster-77936.2	C3H	C3H
Cluster-77936.3	C3H	C3H
Cluster-78057.0	Trihelix	Trihelix
Cluster-78057.1	Trihelix	Trihelix
Cluster-78057.2	Trihelix	Trihelix
Cluster-78057.3	Trihelix	Trihelix
Cluster-78057.4	Trihelix	Trihelix
Cluster-78090.0	B3-ARF	B3->B3-ARF
Cluster-78090.1	B3-ARF	B3->B3-ARF
Cluster-78090.13	B3-ARF	B3->B3-ARF
Cluster-78090.3	B3-ARF	B3->B3-ARF
Cluster-78090.5	B3-ARF	B3->B3-ARF
Cluster-78090.6	B3-ARF	B3->B3-ARF
Cluster-78090.7	B3-ARF	B3->B3-ARF
Cluster-78090.9	B3-ARF	B3->B3-ARF
Cluster-78120.0	HB-HD-ZIP	HB->HB-HD-ZIP
Cluster-78120.1	HB-HD-ZIP	HB->HB-HD-ZIP
Cluster-78120.2	HB-HD-ZIP	HB->HB-HD-ZIP
Cluster-78120.3	HB-HD-ZIP	HB->HB-HD-ZIP
Cluster-78120.4	HB-HD-ZIP	HB->HB-HD-ZIP
Cluster-78120.5	HB-HD-ZIP	HB->HB-HD-ZIP
Cluster-78134.0	TUB	TUB
Cluster-78134.1	TUB	TUB
Cluster-78134.2	TUB	TUB
Cluster-78134.3	TUB	TUB
Cluster-78134.4	TUB	TUB
Cluster-78134.5	TUB	TUB
Cluster-78134.6	TUB	TUB
Cluster-78134.7	TUB	TUB
Cluster-78134.8	TUB	TUB
Cluster-78134.9	TUB	TUB
Cluster-78159.0	AP2/ERF-AP2	AP2/ERF->AP2/ERF-AP2
Cluster-78159.1	AP2/ERF-AP2	AP2/ERF->AP2/ERF-AP2
Cluster-78159.2	AP2/ERF-AP2	AP2/ERF->AP2/ERF-AP2
Cluster-78159.3	AP2/ERF-ERF	AP2/ERF->AP2/ERF-ERF
Cluster-78159.4	AP2/ERF-AP2	AP2/ERF->AP2/ERF-AP2
Cluster-78159.5	AP2/ERF-AP2	AP2/ERF->AP2/ERF-AP2
Cluster-78159.6	AP2/ERF-AP2	AP2/ERF->AP2/ERF-AP2
Cluster-78224.4	FAR1	FAR1
Cluster-78224.5	FAR1	FAR1
[truncated: 725 more rows]

## Sheet: Table S10
Table S10. Up-regulated transcription factors in the HH vs HB comparison
TF-Classification	ID	HH1_fpkm	HH2_fpkm	HH3_fpkm	HB1_fpkm	HB2_fpkm	HB3_fpkm	HH_vs_HB_log2FoldChange	HH_vs_HB_pvalue	HH_vs_HB_padj	HH_vs_HB_regulated
Alfin-like	Cluster-64078.9	143.55	142.37	126.93	338.56	278.25	330.8	1.39366	1.53328e-68	1.38692e-66	upregulated
B3	Cluster-20674.1	1.76	1.46	1.31	2.76	2.59	3	1.07397	2.6467e-08	1.60359e-07	upregulated
B3	Cluster-38821.0	0.41	0.47	0.36	1.11	1.04	0.96	1.52736	2.93993e-07	1.581e-06	upregulated
B3	Cluster-40968.38	0	0	0	1.42	0.79	1.28	9.00708	2.20334e-13	2.16294e-12	upregulated
B3	Cluster-45411.0	0.57	0.72	0.57	0.84	1.22	1.34	1.06788	0.00071504	0.00219407	upregulated
B3	Cluster-56727.12	2.12	2.75	3.32	7.33	7.02	9.76	1.76627	1.30163e-19	1.94276e-18	upregulated
B3-ARF	Cluster-59042.1	0.82	0.52	0.75	1.11	1.14	1.8	1.15535	4.4753e-05	0.000173985	upregulated
B3-ARF	Cluster-61545.14	0	0	0	2.72	2.67	0	10.0841	0.00985535	0.0227278	upregulated
B3-ARF	Cluster-61545.9	2.56	0.71	1.83	2.87	3.5	2.67	1.02416	0.00637451	0.0155499	upregulated
bHLH	Cluster-23971.0	1.19	1.06	1.14	2.66	3.05	3.29	1.60706	8.2914e-25	1.63838e-23	upregulated
bHLH	Cluster-45108.0	1.71	0.61	0.9	2.69	3.01	3.16	1.65407	8.84291e-07	4.4549e-06	upregulated
bHLH	Cluster-45108.6	0.67	0.77	0.44	1	2.01	1.35	1.41998	8.14395e-05	0.000301775	upregulated
bHLH	Cluster-48417.0	1.84	1.94	2.03	3.74	4.52	3.82	1.21978	7.74196e-09	4.97156e-08	upregulated
bHLH	Cluster-59262.16	0.26	0.33	0.14	0.4	0.6	0.7	1.43155	0.000545825	0.00171697	upregulated
bHLH	Cluster-72384.1	1.91	1.7	2.17	3.74	3.52	2.82	1.01486	1.0188e-06	5.08777e-06	upregulated
bHLH	Cluster-81456.0	0.16	0.14	0.13	0.94	0.64	1.27	3.02349	3.73725e-08	2.22869e-07	upregulated
bHLH	Cluster-81456.2	1.89	1.58	1.81	3.45	3.93	2.38	1.09163	1.64541e-05	6.87756e-05	upregulated
bHLH	Cluster-81541.2	1.49	1.55	1.93	4.36	4.71	3.91	1.60023	1.38423e-12	1.27401e-11	upregulated
bHLH	Cluster-82021.4	0.24	1.4	0.42	1.62	1.28	1.78	1.39574	0.0140149	0.0309129	upregulated
bHLH	Cluster-83132.6	4.89	4.96	5.65	8.14	10.28	9.1	1.03496	8.55579e-14	8.67322e-13	upregulated
bZIP	Cluster-38083.0	0.7	0.46	0.76	1.76	2.57	2.19	1.98677	5.23993e-11	4.17724e-10	upregulated
bZIP	Cluster-38083.1	0.22	0.27	0.42	0.84	1.35	0.91	2.02574	1.43158e-05	6.04656e-05	upregulated
bZIP	Cluster-42488.1	1.61	0.98	0.67	2.3	3.06	2.55	1.4809	4.317e-06	1.97952e-05	upregulated
bZIP	Cluster-68452.0	24.75	24.4	25.02	58.86	55.7	54.69	1.39871	2.59848e-172	1.35629e-169	upregulated
bZIP	Cluster-70348.1	1.06	0.94	1.09	1.8	1.81	1.93	1.03727	4.85822e-08	2.86133e-07	upregulated
bZIP	Cluster-70348.2	51.15	47.83	49.1	91.85	90.91	91.39	1.08559	6.09329e-158	2.73476e-155	upregulated
bZIP	Cluster-70348.5	2.82	2.77	2.73	6.58	3.56	4.34	1.00072	3.07881e-05	0.000123069	upregulated
bZIP	Cluster-71468.0	5.04	4.55	4.62	14.09	11.72	11.96	1.61231	9.0859e-30	2.25037e-28	upregulated
bZIP	Cluster-71468.2	3.64	3.45	3.26	10.78	10.04	8.14	1.69969	2.7657e-07	1.49198e-06	upregulated
bZIP	Cluster-71468.3	7.78	6.33	6.89	22.34	18.19	15.63	1.62089	9.92809e-23	1.76749e-21	upregulated
bZIP	Cluster-71468.4	8.65	8.33	7.42	22.08	23.97	19.39	1.63608	1.60346e-39	5.87247e-38	upregulated
bZIP	Cluster-71468.5	5.11	3.28	3.52	10.58	10.83	14.71	1.69071	1.83658e-25	3.74458e-24	upregulated
C2H2	Cluster-34222.0	1.63	2.02	2.07	3.41	4.76	4.2	1.32093	1.16093e-07	6.53647e-07	upregulated
C2H2	Cluster-58215.5	0.58	0.76	0.44	1.39	0.85	1.43	1.23776	4.13586e-05	0.000161609	upregulated
C2H2	Cluster-68396.0	2.74	3.17	3.01	9.88	10.58	10.89	2.01433	1.26224e-51	7.04776e-50	upregulated
C2H2	Cluster-70485.0	1.11	1.1	0.47	2.29	2.87	2.68	1.74389	1.59864e-06	7.79563e-06	upregulated
C2H2	Cluster-87694.2	0.18	0.51	0.46	0.74	0.67	0.86	1.20318	0.00369892	0.009611	upregulated
C3H	Cluster-79246.1	0.6	0.5	0.48	1.59	1.03	0.92	1.37222	0.000220437	0.000752963	upregulated
C3H	Cluster-79246.3	1.73	1.21	1.18	3.6	2.85	3.06	1.3943	1.19508e-08	7.51674e-08	upregulated
C3H	Cluster-86538.3	1.45	1.06	0.71	2.18	2.49	1.54	1.14766	0.000170623	0.000595601	upregulated
DBB	Cluster-62452.0	33.48	34.16	32.72	77.25	68.43	67.7	1.2661	2.91015e-83	3.64876e-81	upregulated
DBP	Cluster-76983.2	2.89	1.73	0.91	5.41	4.1	4.59	1.54657	1.2409e-05	5.29878e-05	upregulated
Dof	Cluster-68723.0	1.76	1.16	1.6	2.7	3.95	3.52	1.36981	1.50736e-08	9.38952e-08	upregulated
Dof	Cluster-71848.3	1.12	1.04	1.01	2.98	2.76	2.17	1.51955	5.14317e-14	5.31547e-13	upregulated
Dof	Cluster-78494.2	35.13	33.42	33.89	78.6	80.5	80.2	1.42615	1.06455e-243	1.15404e-240	upregulated
Dof	Cluster-79074.0	1.34	1.74	0.83	2.04	2.12	2.89	1.04049	0.00248939	0.00673578	upregulated
Dof	Cluster-85152.13	1.02	0.63	0.89	1.19	1.72	1.65	1.05194	0.00304473	0.00807194	upregulated
E2F-DP	Cluster-83848.3	0.06	0	0.04	0.2	0.16	0.16	2.64653	0.000185144	0.000641805	upregulated
E2F-DP	Cluster-83848.8	0.32	0.17	0.05	0.42	0.28	0.53	1.39104	0.0112109	0.0254344	upregulated
ERF	Cluster-39912.0	1.43	0.68	0.85	2.66	2.97	2.66	1.67623	0.000240734	0.000815768	upregulated
ERF	Cluster-43807.0	5.02	4.83	4.33	9.21	10.7	10.03	1.27645	6.55998e-22	1.11707e-20	upregulated
ERF	Cluster-48363.0	10.07	8.76	7.18	19.36	18.05	18.56	1.30321	4.27952e-20	6.57549e-19	upregulated
ERF	Cluster-54227.0	2.58	2.3	2.85	4.55	5.08	4.28	1.05711	5.96741e-07	3.07509e-06	upregulated
ERF	Cluster-54227.1	1.54	1.58	0.96	1.53	2.85	2.78	1.01339	0.00575284	0.0142175	upregulated
ERF	Cluster-55455.0	3.45	2.6	2.44	5.35	5.64	3.85	1.00419	0.000142309	0.000504207	upregulated
ERF	Cluster-77844.0	1.4	1.08	0.98	6.75	7	6.61	2.75484	9.57181e-29	2.26256e-27	upregulated
ERF	Cluster-78411.2	2.77	1.4	1.31	3.42	4.01	3.16	1.13336	0.0018303	0.00511623	upregulated
ERF	Cluster-78411.9	4.73	4.74	5.38	9.97	10.51	9.8	1.22846	6.27899e-16	7.4636e-15	upregulated
ERF	Cluster-79869.2	3.25	2.14	2.16	4.86	5.02	3.7	1.04981	1.3231e-05	5.61769e-05	upregulated
ERF	Cluster-79869.4	4.29	2.32	2.29	10.29	12.02	10.78	2.09019	4.21065e-18	5.7511e-17	upregulated
FAR1	Cluster-81957.1	0	0.26	0.19	0.45	0.58	0.49	1.98628	0.0185609	0.0394391	upregulated
G2-like	Cluster-52532.2	2.57	2.31	1.39	4.08	4.86	3.07	1.14214	0.000333001	0.00109737	upregulated
G2-like	Cluster-52532.4	2.07	1.45	1.48	6.51	3.66	5.64	1.89675	4.24452e-07	2.23549e-06	upregulated
G2-like	Cluster-78738.0	1.6	1.33	1.45	3.06	2.91	3.66	1.32772	0.000420496	0.00135774	upregulated
G2-like	Cluster-85614.4	1.53	1.46	1.28	1.88	3.86	2.53	1.37004	1.09804e-05	4.73119e-05	upregulated
GATA	Cluster-45777.0	0.75	0.82	0.93	2.79	2.38	2.8	1.87669	2.19525e-13	2.1553e-12	upregulated
GATA	Cluster-66560.1	0.99	1.32	1.43	2.25	2.54	2.41	1.15133	8.97329e-06	3.91586e-05	upregulated
HB-other	Cluster-85831.1	0.41	0.42	0.16	1.22	1.71	1.16	2.2354	7.56937e-08	4.3558e-07	upregulated
HD-ZIP	Cluster-66234.5	0	0	0	0.63	0.85	0.23	8.41196	2.11424e-10	1.59147e-09	upregulated
HD-ZIP	Cluster-80383.0	1.55	2.18	2.13	8.49	7.29	7.46	2.20046	3.75446e-23	6.83957e-22	upregulated
HSF	Cluster-42795.18	1.48	1.12	0.93	1.11	1.45	3.71	1.01975	0.0220951	0.0457779	upregulated
HSF	Cluster-58759.1	28.16	29.28	29.16	65.18	48.13	51.48	1.12662	5.44672e-27	1.19041e-25	upregulated
HSF	Cluster-58759.3	22.19	24.37	22.84	50.94	46.31	50.24	1.2859	3.87615e-116	8.61606e-114	upregulated
HSF	Cluster-58759.6	13.36	12.29	13.22	30.79	30.36	26.74	1.37536	1.76707e-63	1.38349e-61	upregulated
HSF	Cluster-58759.7	32.43	33.59	32.97	63.51	62.78	67.73	1.16857	4.55957e-190	2.7697e-187	upregulated
HSF	Cluster-71795.3	12.27	12.31	12.63	20.74	23.52	22.42	1.03819	1.08922e-67	9.61787e-66	upregulated
HSF	Cluster-74732.1	0.49	0.64	0.89	1.61	1.48	1.5	1.39987	1.73702e-05	7.2339e-05	upregulated
LIM	Cluster-48739.9	33.27	30.6	29	64.5	63.57	63.72	1.2438	8.70692e-86	1.15978e-83	upregulated
LOB	Cluster-76803.2	1.07	2.33	0.83	3.2	3.73	3.42	1.49166	4.1856e-06	1.92277e-05	upregulated
MADS-MIKC	Cluster-69232.1	28.13	28.04	26.49	50.56	49.91	47.05	1.03512	5.05691e-59	3.51064e-57	upregulated
MADS-MIKC	Cluster-80338.10	10.63	12.72	10.91	24.16	22.09	22.06	1.19689	2.47103e-38	8.68856e-37	upregulated
MADS-MIKC	Cluster-80338.4	4.4	4.2	3.56	8.5	8.6	8.07	1.24683	9.19252e-23	1.63985e-21	upregulated
MADS-MIKC	Cluster-80338.7	2.75	2.56	2.54	6.35	5.99	5.92	1.4167	2.71178e-22	4.7146e-21	upregulated
MYB	Cluster-63716.2	0.98	0.97	0.82	2.83	3.46	3.07	1.95226	9.0612e-16	1.06661e-14	upregulated
MYB	Cluster-85012.1	1.95	1.7	2.6	3.77	4.33	4.68	1.2361	9.52997e-10	6.72664e-09	upregulated
MYB-related	Cluster-50058.3	1.91	0.74	0.91	4.57	4.57	4.63	2.14578	2.19065e-12	1.97875e-11	upregulated
MYB-related	Cluster-53883.3	0.6	1.45	1.89	2.98	4.2	3.16	1.61376	1.38531e-05	5.86627e-05	upregulated
MYB-related	Cluster-60931.1	0.32	0.43	0.43	0.73	0.71	1.44	1.49494	3.60484e-05	0.000142383	upregulated
MYB-related	Cluster-60931.2	6.07	6.02	4.73	19.44	18.58	17.18	1.91002	6.51961e-70	6.14168e-68	upregulated
MYB-related	Cluster-63617.2	2.45	2.55	2.96	5.35	5.39	4.36	1.12282	1.02557e-12	9.5564e-12	upregulated
MYB-related	Cluster-77835.0	1.7	2.55	1.53	3.37	5.72	4.63	1.45591	3.04374e-08	1.83248e-07	upregulated
MYB-related	Cluster-77835.1	0.48	0.31	0.41	0.93	0.83	0.67	1.21839	0.00119884	0.00349403	upregulated
MYB-related	Cluster-77835.2	2.27	1.74	2.3	5.54	4.32	5.14	1.44504	2.78283e-21	4.57617e-20	upregulated
MYB-related	Cluster-77835.3	1.67	2.16	1.68	4.49	4.37	4.41	1.48663	2.93668e-13	2.85461e-12	upregulated
MYB-related	Cluster-77835.4	1.54	1.72	1.29	3.61	3.31	3.28	1.36561	1.09866e-19	1.64751e-18	upregulated
NAC	Cluster-23501.3	0.92	2.08	1.6	7.49	8.14	8.59	2.62151	6.96454e-27	1.51559e-25	upregulated
NAC	Cluster-23501.8	6.03	6.29	6.04	26.47	27.7	26.56	2.33762	2.05139e-215	1.62415e-212	upregulated
NAC	Cluster-23501.9	10.46	10.75	9.6	57.57	48.28	53.55	2.5911	9.54319e-41	3.66858e-39	upregulated
NAC	Cluster-23615.0	3.02	2.86	3.02	6.09	5.52	5.88	1.1654	1.24288e-20	1.97337e-19	upregulated
NAC	Cluster-32284.0	0.09	0.26	0.12	0.54	0.69	0.57	2.1758	2.52799e-05	0.000102428	upregulated
NAC	Cluster-60034.0	2.97	2.32	2.63	5.15	6.05	5.92	1.41819	3.52152e-16	4.26065e-15	upregulated
NAC	Cluster-65041.0	3.04	2.93	2.76	5.86	5.48	5.87	1.18619	3.12189e-23	5.71676e-22	upregulated
NAC	Cluster-66308.3	0.71	1.47	0.59	2.24	1.61	1.4	1.13442	0.006249	0.0152839	upregulated
NAC	Cluster-66308.7	1.07	1.17	1.28	2.25	1.73	2.33	1.05731	2.71263e-05	0.000109312	upregulated
NAC	Cluster-69150.0	42.7	38	46.65	94.46	106.09	85.08	1.39843	4.73085e-15	5.28715e-14	upregulated
NAC	Cluster-73592.0	167.25	171.61	169.53	283.86	322.3	316.99	1.07173	1.42963e-73	1.47277e-71	upregulated
NAC	Cluster-73592.2	31.75	31.14	30.14	57.69	67.01	66.91	1.24226	5.31363e-65	4.33858e-63	upregulated
NF-YA	Cluster-78735.0	4.15	4.14	3.62	7.66	8.21	7.29	1.15742	1.60546e-27	3.60393e-26	upregulated
NF-YA	Cluster-78735.3	11.95	11.22	10.09	25.2	19.08	18.73	1.12081	1.70939e-15	1.96949e-14	upregulated
NF-YA	Cluster-78735.5	0.16	0.07	0.28	1.2	0.79	1.05	2.75582	4.25695e-11	3.42931e-10	upregulated
NF-YB	Cluster-42370.0	12.55	11.46	11.71	24.38	24.68	23.29	1.21887	1.19125e-43	5.03842e-42	upregulated
NF-YB	Cluster-55483.1	1.89	1.57	1.73	3.23	2.92	2.88	1.01393	0.000211653	0.000725563	upregulated
NF-YB	Cluster-66066.0	15.94	14.19	14.88	25.84	28.88	25.41	1.03792	5.93211e-25	1.1768e-23	upregulated
NF-YB	Cluster-74653.0	1.98	2.6	1.68	5.75	3.86	4.49	1.37839	2.54145e-06	1.20544e-05	upregulated
NF-YB	Cluster-76956.0	12.84	14.12	15.55	27.38	24.85	24.94	1.20217	4.11018e-41	1.60427e-39	upregulated
NF-YB	Cluster-76956.1	13.44	10.21	13.58	21.25	23.11	24.7	1.09653	4.78282e-14	4.95977e-13	upregulated
NF-YB	Cluster-82937.0	1.61	2.62	4.34	5.71	5.44	5.43	1.14514	0.000277276	0.000928805	upregulated
NF-YC	Cluster-76658.6	1.82	1.35	0.87	2.19	2.33	4.46	1.34395	0.00104695	0.00309551	upregulated
NF-YC	Cluster-83363.0	0.35	0.49	0.67	1.24	0.97	1.29	1.43767	4.29956e-05	0.000167624	upregulated
OFP	Cluster-68349.0	2.36	2.17	2.15	5.36	4.62	4.74	1.33688	7.71878e-13	7.2676e-12	upregulated
S1Fa-like	Cluster-78588.0	12.91	12.36	13.16	27.83	23.92	23.83	1.15504	5.47163e-48	2.71325e-46	upregulated
S1Fa-like	Cluster-86601.1	7.28	9.6	8.23	25.85	14.56	22.94	1.55414	8.26352e-11	6.46547e-10	upregulated
S1Fa-like	Cluster-86601.11	13.3	10.95	12.62	24.01	23.37	21.75	1.11559	3.52463e-14	3.68924e-13	upregulated
S1Fa-like	Cluster-86601.2	5.86	5.5	3.75	8.39	11.06	8.47	1.09331	1.76575e-05	7.3453e-05	upregulated
S1Fa-like	Cluster-86601.8	9.38	8.3	12.8	22.18	14.22	17.92	1.04604	3.19411e-06	1.4924e-05	upregulated
SBP	Cluster-69039.8	0	0	0	1.83	1.37	1.07	10.075	8.14954e-17	1.02838e-15	upregulated
SBP	Cluster-82826.8	0.46	1.22	1.12	1.83	1.68	1.44	1.0349	0.00275274	0.00737197	upregulated
TCP	Cluster-53031.0	0.73	0.67	0.33	0.97	1.44	1.2	1.2572	0.00173014	0.00486385	upregulated
TCP	Cluster-79038.0	1.09	0.66	0.96	1.58	1.44	1.79	1.02922	2.07783e-06	9.96204e-06	upregulated
Tify	Cluster-13741.1	26.01	23.64	21.57	47.24	50.68	53.66	1.29808	1.03535e-30	2.68612e-29	upregulated
Tify	Cluster-13741.4	1.05	1.81	1.32	2.06	3.59	2.95	1.24793	1.66626e-05	6.96143e-05	upregulated
Tify	Cluster-13741.8	9.8	12.41	9.9	18.83	23.09	21.68	1.28215	2.49167e-21	4.11178e-20	upregulated
Tify	Cluster-82050.0	53.32	43.1	40.39	211.25	194.69	179.5	2.2748	3.61127e-64	2.88182e-62	upregulated
Tify	Cluster-82050.1	70.79	56.12	64.19	215.87	237.57	199.6	2.01712	3.77249e-210	2.76901e-207	upregulated
Trihelix	Cluster-87704.1	2.54	1.36	2.85	5.51	4.65	4.27	1.29717	1.77634e-07	9.79422e-07	upregulated
Trihelix	Cluster-8913.0	0.39	0.44	0.29	1.28	0.99	1.23	1.83149	9.68254e-08	5.50041e-07	upregulated
TUB	Cluster-38410.9	23.43	23.71	23.21	43.28	43.08	46.19	1.11013	4.28255e-57	2.82287e-55	upregulated
TUB	Cluster-86934.0	15.28	18.59	15.46	30.44	31	32.51	1.17222	1.81948e-07	1.00194e-06	upregulated
WRKY	Cluster-31544.0	8.54	8.6	8.8	22.28	23.88	23.45	1.63312	2.15637e-57	1.42948e-55	upregulated
WRKY	Cluster-34268.3	0.63	0.32	0.61	2.05	1.57	2.04	2.37476	3.22961e-20	4.99169e-19	upregulated
WRKY	Cluster-59007.0	1.1	1.08	0.61	1.93	2.32	2.67	1.50676	0.000100848	0.000367224	upregulated
WRKY	Cluster-79077.0	1.01	0.76	0.98	1.62	2.1	2.05	1.25425	1.89416e-07	1.04127e-06	upregulated
WRKY	Cluster-85046.2	13.16	11.94	12.43	25.74	29.45	26.38	1.31879	7.66452e-51	4.18661e-49	upregulated
WRKY	Cluster-85046.3	0.44	0.61	0.62	1.63	1.25	1.88	1.7337	1.56679e-09	1.081e-08	upregulated
WRKY	Cluster-85046.5	0.39	0.32	0.56	1.62	1.32	1.18	1.88684	2.44616e-08	1.48951e-07	upregulated
YABBY	Cluster-58611.0	15.29	11.21	9.52	19.29	21.18	25.2	1.04985	4.27509e-15	4.79147e-14	upregulated
zf-HD	Cluster-61428.2	4.95	1.92	2.75	7.74	6.8	6.92	1.35306	9.64259e-05	0.000352525	upregulated
Note: HH stands for ‘Lieyanxiongxin’, a red-leaf variety. HB stands for white-leaf mutant of ‘Lieyanxiongxin’.

[truncated: 3 more sheets: Table S11, Table S12, Table S13]
